# Supplementary material for: Meta-signature of human endometrial receptivity: a meta-analysis and validation study of transcriptomic biomarkers
Source: Sci Rep. 2017 Aug 30;7:10077. doi: 10.1038/s41598-017-10098-3 (PMC5577343; doi:10.1038/s41598-017-10098-3)
Supplement: Supplementary file 2 — Supplementarty Table 2 [file 41598_2017_10098_MOESM2_ESM.xls]

## Sheet: Position_AGO_evidence_2904.tsv
Gene Name	ENSG ID	ENST ID	ENST position	miRNA name	TargetScan match position within 3'UTR	TargetScan context++ score	miRanda match position within 3'UTR	miRanda alignment score	Diana match position within 3'UTR	Diana MRE score	Match overlap position	AGO* CLIP average score	AGO* CLIP score for each match overlap position
EDN3	ENSG00000124205	ENST00000311585	20|57899423|57901047|1	hsa-miR-203b-3p	147 153	-0.175	132 154	150.00	126 154	0.0217839444268499	20|57899570|57899576|1	NaN	NA:NA:NA:NA:NA:NA
EDN3	ENSG00000124205	ENST00000311585	20|57899423|57901047|1	hsa-miR-203b-3p	1014 1021	-0.297	1000 1021	152.00	993 1021	0.0339639299757468	20|57900437|57900444|1	NaN	NA:NA:NA:NA:NA:NA:NA
EDN3	ENSG00000124205	ENST00000311585	20|57899423|57901047|1	hsa-miR-4538	428 435	-0.336	413 435	146.00	407 435	0.0279418807125484	20|57899851|57899858|1	NaN	NA:NA:NA:NA:NA:NA:NA
EDN3	ENSG00000124205	ENST00000311585	20|57899423|57901047|1	hsa-miR-496	1572 1579	-0.371	1561 1579	151.00	1551 1579	0.0234889830558331	20|57900995|57901002|1	NaN	NA:NA:NA:NA:NA:NA:NA
EDN3	ENSG00000124205	ENST00000311585	20|57899423|57901047|1	hsa-miR-524-5p	956 963	-0.198	942 963	142.00	935 963	0.0270986701066931	20|57900379|57900386|1	NaN	NA:NA:NA:NA:NA:NA:NA
EDN3	ENSG00000124205	ENST00000311585	20|57899423|57901047|1	hsa-miR-3144-3p	1269 1276	-0.356	1257 1276	153.00	1248 1276	0.0276826823437503	20|57900692|57900699|1	NaN	NA:NA:NA:NA:NA:NA:NA
EDN3	ENSG00000124205	ENST00000311585	20|57899423|57901047|1	hsa-miR-583	68 74	-0.020	55 75	147.00	47 75	0.00671254489648973	20|57899491|57899497|1	NaN	NA:NA:NA:NA:NA:NA
EDN3	ENSG00000124205	ENST00000311585	20|57899423|57901047|1	hsa-miR-583	162 169	-0.281	147 169	141.00	141 169	0.0267628889829051	20|57899585|57899592|1	NaN	NA:NA:NA:NA:NA:NA:NA
EDN3	ENSG00000124205	ENST00000311585	20|57899423|57901047|1	hsa-miR-101-3p	1584 1590	-0.274	1568 1591	149.00	1563 1591	0.0327591192546815	20|57901007|57901013|1	NaN	NA:NA:NA:NA:NA:NA
EDN3	ENSG00000124205	ENST00000311585	20|57899423|57901047|1	hsa-miR-5692a	1349 1356	-0.030	1335 1356	140.00	1328 1356	0.0390016211668416	20|57900772|57900779|1	NaN	NA:NA:NA:NA:NA:NA:NA
EDN3	ENSG00000124205	ENST00000311585	20|57899423|57901047|1	hsa-miR-1185-2-3p	1412 1418	-0.156	1399 1419	145.00	1391 1419	0.020172651066381	20|57900835|57900841|1	NaN	NA:NA:NA:NA:NA:NA
EDN3	ENSG00000124205	ENST00000311585	20|57899423|57901047|1	hsa-miR-1185-2-3p	791 797	-0.053	776 798	147.00	770 798	0.00765222660913991	20|57900214|57900220|1	NaN	NA:NA:NA:NA:NA:NA
EDN3	ENSG00000124205	ENST00000311585	20|57899423|57901047|1	hsa-miR-4786-3p	926 933	-0.331	911 933	142.00	905 933	0.0853007581555269	20|57900349|57900356|1	NaN	NA:NA:NA:NA:NA:NA:NA
EDN3	ENSG00000124205	ENST00000311585	20|57899423|57901047|1	hsa-miR-302c-5p	1232 1239	-0.110	1218 1239	147.00	1211 1239	0.0310791015551577	20|57900655|57900662|1	NaN	NA:NA:NA:NA:NA:NA:NA
EDN3	ENSG00000124205	ENST00000311585	20|57899423|57901047|1	hsa-miR-99b-3p	1054 1061	-0.337	1040 1061	166.00	1033 1061	0.00309690410486038	20|57900477|57900484|1	NaN	NA:NA:NA:NA:NA:NA:NA
EDN3	ENSG00000124205	ENST00000311585	20|57899423|57901047|1	hsa-miR-192-3p	989 996	-0.414	974 996	148.00	968 996	0.0377844016404747	20|57900412|57900419|1	NaN	NA:NA:NA:NA:NA:NA:NA
EDN3	ENSG00000124205	ENST00000311585	20|57899423|57901047|1	hsa-miR-744-3p	992 999	-0.449	977 999	151.00	971 999	0.0258329494529471	20|57900415|57900422|1	NaN	NA:NA:NA:NA:NA:NA:NA
EDN3	ENSG00000124205	ENST00000311585	20|57899423|57901047|1	hsa-miR-99a-3p	1054 1061	-0.321	1040 1061	162.00	1033 1061	0.00339660860915833	20|57900477|57900484|1	NaN	NA:NA:NA:NA:NA:NA:NA
EDN3	ENSG00000124205	ENST00000311585	20|57899423|57901047|1	hsa-miR-2054	1263 1269	-0.060	1247 1270	148.00	1242 1270	0.0256550216285774	20|57900686|57900692|1	NaN	NA:NA:NA:NA:NA:NA
EDN3	ENSG00000124205	ENST00000311585	20|57899423|57901047|1	hsa-miR-450b-3p	294 300	-0.327	281 301	172.00	273 301	0.0505266193269434	20|57899717|57899723|1	NaN	NA:NA:NA:NA:NA:NA
EDN3	ENSG00000124205	ENST00000311585	20|57899423|57901047|1	hsa-miR-578	721 728	-0.199	709 728	149.00	700 728	0.00700993034434937	20|57900144|57900151|1	NaN	NA:NA:NA:NA:NA:NA:NA
EDN3	ENSG00000124205	ENST00000311585	20|57899423|57901047|1	hsa-miR-578	173 179	-0.069	161 180	150.00	152 180	0.0156603797584993	20|57899596|57899602|1	NaN	NA:NA:NA:NA:NA:NA
EDN3	ENSG00000124205	ENST00000311585	20|57899423|57901047|1	hsa-miR-3922-5p	829 835	-0.209	813 836	160.00	808 836	0.00664747467521361	20|57900252|57900258|1	NaN	NA:NA:NA:NA:NA:NA
EDN3	ENSG00000124205	ENST00000311585	20|57899423|57901047|1	hsa-miR-3922-5p	1220 1227	-0.387	1205 1227	156.00	1199 1227	0.0409445457705572	20|57900643|57900650|1	NaN	NA:NA:NA:NA:NA:NA:NA
EDN3	ENSG00000124205	ENST00000311585	20|57899423|57901047|1	hsa-miR-4699-3p	903 909	-0.020	888 910	155.00	882 910	0.00801644500247633	20|57900326|57900332|1	NaN	NA:NA:NA:NA:NA:NA
EDN3	ENSG00000124205	ENST00000311585	20|57899423|57901047|1	hsa-miR-3074-5p	839 845	-0.039	827 846	157.00	818 846	0.00478847173347752	20|57900262|57900268|1	NaN	NA:NA:NA:NA:NA:NA
EDN3	ENSG00000124205	ENST00000311585	20|57899423|57901047|1	hsa-miR-3074-5p	341 348	-0.222	325 348	160.00	320 348	0.0241052100979241	20|57899764|57899771|1	NaN	NA:NA:NA:NA:NA:NA:NA
EDN3	ENSG00000124205	ENST00000311585	20|57899423|57901047|1	hsa-miR-205-5p	684 691	-0.309	670 691	155.00	663 691	0.0400578315607236	20|57900107|57900114|1	NaN	NA:NA:NA:NA:NA:NA:NA
EDN3	ENSG00000124205	ENST00000311585	20|57899423|57901047|1	hsa-miR-518a-5p	439 446	-0.290	426 446	149.00	418 446	0.022037322870344	20|57899862|57899869|1	NaN	NA:NA:NA:NA:NA:NA:NA
EDN3	ENSG00000124205	ENST00000311585	20|57899423|57901047|1	hsa-miR-3908	134 140	-0.059	120 141	154.00	113 141	0.0179259135927457	20|57899557|57899563|1	NaN	NA:NA:NA:NA:NA:NA
EDN3	ENSG00000124205	ENST00000311585	20|57899423|57901047|1	hsa-miR-769-3p	294 300	-0.280	279 301	140.00	273 301	0.0422901037355173	20|57899717|57899723|1	NaN	NA:NA:NA:NA:NA:NA
EDN3	ENSG00000124205	ENST00000311585	20|57899423|57901047|1	hsa-miR-4684-5p	1183 1189	-0.070	1166 1190	145.00	1162 1190	0.00446147912337316	20|57900606|57900612|1	NaN	NA:NA:NA:NA:NA:NA
EDN3	ENSG00000124205	ENST00000311585	20|57899423|57901047|1	hsa-miR-3143	1231 1238	-0.104	1210 1238	157.00	1210 1238	0.0214955075765179	20|57900654|57900661|1	NaN	NA:NA:NA:NA:NA:NA:NA
EDN3	ENSG00000124205	ENST00000311585	20|57899423|57901047|1	hsa-miR-527	439 446	-0.290	426 446	149.00	418 446	0.022037322870344	20|57899862|57899869|1	NaN	NA:NA:NA:NA:NA:NA:NA
EDN3	ENSG00000124205	ENST00000311585	20|57899423|57901047|1	hsa-miR-1289	423 430	-0.509	407 430	154.00	402 430	0.0361906119865465	20|57899846|57899853|1	NaN	NA:NA:NA:NA:NA:NA:NA
EDN3	ENSG00000124205	ENST00000311585	20|57899423|57901047|1	hsa-miR-4662b	461 467	-0.175	447 468	163.00	440 468	0.0275924165039093	20|57899884|57899890|1	NaN	NA:NA:NA:NA:NA:NA
EDN3	ENSG00000124205	ENST00000311585	20|57899423|57901047|1	hsa-miR-5190	1408 1414	-0.287	1395 1415	153.00	1387 1415	0.0707499718189176	20|57900831|57900837|1	NaN	NA:NA:NA:NA:NA:NA
EDN3	ENSG00000124205	ENST00000311585	20|57899423|57901047|1	hsa-miR-519e-5p	410 417	-0.153	396 417	153.00	389 417	0.0267311827191398	20|57899833|57899840|1	NaN	NA:NA:NA:NA:NA:NA:NA
EDN3	ENSG00000124205	ENST00000311585	20|57899423|57901047|1	hsa-miR-519e-5p	355 361	-0.118	341 362	152.00	334 362	0.0361113538143372	20|57899778|57899784|1	NaN	NA:NA:NA:NA:NA:NA
EDN3	ENSG00000124205	ENST00000311585	20|57899423|57901047|1	hsa-miR-3941	1246 1252	-0.284	1235 1253	158.00	1225 1253	0.0289636001365005	20|57900669|57900675|1	NaN	NA:NA:NA:NA:NA:NA
EDN3	ENSG00000124205	ENST00000311585	20|57899423|57901047|1	hsa-miR-4668-3p	621 627	-0.020	606 628	154.00	614 642	0.00215568365649622	20|57900044|57900050|1	NaN	NA:NA:NA:NA:NA:NA
EDN3	ENSG00000124205	ENST00000311585	20|57899423|57901047|1	hsa-miR-4668-3p	621 627	-0.020	606 628	154.00	600 628	0.00559821373013193	20|57900044|57900050|1	NaN	NA:NA:NA:NA:NA:NA
EDN3	ENSG00000124205	ENST00000311585	20|57899423|57901047|1	hsa-miR-4668-3p	1324 1330	-0.020	1309 1331	148.00	1303 1331	0.019479754119354	20|57900747|57900753|1	NaN	NA:NA:NA:NA:NA:NA
EDN3	ENSG00000124205	ENST00000311585	20|57899423|57901047|1	hsa-miR-4796-5p	794 801	-0.171	780 801	145.00	773 801	0.0102991084175942	20|57900217|57900224|1	NaN	NA:NA:NA:NA:NA:NA:NA
EDN3	ENSG00000124205	ENST00000311585	20|57899423|57901047|1	hsa-miR-4796-5p	168 175	-0.359	154 175	140.00	147 175	0.0246774263718646	20|57899591|57899598|1	NaN	NA:NA:NA:NA:NA:NA:NA
EDN3	ENSG00000124205	ENST00000311585	20|57899423|57901047|1	hsa-miR-1185-1-3p	1412 1418	-0.156	1399 1419	145.00	1391 1419	0.0209950994597352	20|57900835|57900841|1	NaN	NA:NA:NA:NA:NA:NA
EDN3	ENSG00000124205	ENST00000311585	20|57899423|57901047|1	hsa-miR-1185-1-3p	791 797	-0.053	776 798	146.00	770 798	0.00731396263336708	20|57900214|57900220|1	NaN	NA:NA:NA:NA:NA:NA
EDN3	ENSG00000124205	ENST00000311585	20|57899423|57901047|1	hsa-miR-432-5p	426 432	-0.194	410 433	148.00	405 433	0.0266148088772445	20|57899849|57899855|1	NaN	NA:NA:NA:NA:NA:NA
EDN3	ENSG00000124205	ENST00000311585	20|57899423|57901047|1	hsa-miR-4732-5p	588 595	-0.433	573 595	149.00	567 595	0.0295282427246832	20|57900011|57900018|1	NaN	NA:NA:NA:NA:NA:NA:NA
EDN3	ENSG00000124205	ENST00000311585	20|57899423|57901047|1	hsa-miR-4766-5p	71 77	-0.043	57 78	166.00	50 78	0.0147944693902049	20|57899494|57899500|1	NaN	NA:NA:NA:NA:NA:NA
EDN3	ENSG00000124205	ENST00000311585	20|57899423|57901047|1	hsa-miR-4766-5p	1027 1033	-0.093	1014 1034	157.00	1006 1034	0.0192100754055111	20|57900450|57900456|1	NaN	NA:NA:NA:NA:NA:NA
EDN3	ENSG00000124205	ENST00000311585	20|57899423|57901047|1	hsa-miR-548g-3p	1333 1340	-0.268	1319 1340	152.00	1312 1340	0.0253188978831456	20|57900756|57900763|1	NaN	NA:NA:NA:NA:NA:NA:NA
EDN3	ENSG00000124205	ENST00000311585	20|57899423|57901047|1	hsa-miR-520d-5p	956 963	-0.198	944 963	142.00	935 963	0.0270986701066931	20|57900379|57900386|1	NaN	NA:NA:NA:NA:NA:NA:NA
EDN3	ENSG00000124205	ENST00000311585	20|57899423|57901047|1	hsa-miR-4311	1024 1030	-0.027	1013 1031	142.00	1003 1031	0.0173001929659889	20|57900447|57900453|1	NaN	NA:NA:NA:NA:NA:NA
EDN3	ENSG00000124205	ENST00000311585	20|57899423|57901047|1	hsa-miR-4426	461 467	-0.134	452 468	156.00	440 468	0.0277604362458711	20|57899884|57899890|1	NaN	NA:NA:NA:NA:NA:NA
EDN3	ENSG00000124205	ENST00000311585	20|57899423|57901047|1	hsa-miR-4753-5p	1219 1225	-0.149	1205 1226	147.00	1198 1226	0.0237722632930293	20|57900642|57900648|1	NaN	NA:NA:NA:NA:NA:NA
EDN3	ENSG00000124205	ENST00000311585	20|57899423|57901047|1	hsa-miR-5695	409 416	-0.297	395 416	156.00	388 416	0.0349397000670374	20|57899832|57899839|1	NaN	NA:NA:NA:NA:NA:NA:NA
EDN3	ENSG00000124205	ENST00000311585	20|57899423|57901047|1	hsa-miR-515-5p	410 417	-0.169	395 417	164.00	389 417	0.02693616393604	20|57899833|57899840|1	NaN	NA:NA:NA:NA:NA:NA:NA
EDN3	ENSG00000124205	ENST00000311585	20|57899423|57901047|1	hsa-miR-515-5p	355 361	-0.140	339 362	158.00	334 362	0.0464682758247745	20|57899778|57899784|1	NaN	NA:NA:NA:NA:NA:NA
EDN3	ENSG00000124205	ENST00000311585	20|57899423|57901047|1	hsa-miR-4447	237 243	-0.158	224 244	142.00	216 244	0.00238011776577112	20|57899660|57899666|1	NaN	NA:NA:NA:NA:NA:NA
EDN3	ENSG00000124205	ENST00000311585	20|57899423|57901047|1	hsa-miR-498	1489 1495	-0.248	1474 1496	152.00	1468 1496	0.0248563778336801	20|57900912|57900918|1	NaN	NA:NA:NA:NA:NA:NA
EDN3	ENSG00000124205	ENST00000311585	20|57899423|57901047|1	hsa-miR-4778-3p	690 697	-0.238	676 697	157.00	669 697	0.0387853633837889	20|57900113|57900120|1	NaN	NA:NA:NA:NA:NA:NA:NA
EDN3	ENSG00000124205	ENST00000311585	20|57899423|57901047|1	hsa-miR-586	1508 1515	-0.350	1494 1515	147.00	1487 1515	0.0587482335766233	20|57900931|57900938|1	NaN	NA:NA:NA:NA:NA:NA:NA
EDN3	ENSG00000124205	ENST00000311585	20|57899423|57901047|1	hsa-miR-4539	148 155	-0.299	133 155	160.00	127 155	0.0180305505738074	20|57899571|57899578|1	NaN	NA:NA:NA:NA:NA:NA:NA
NDRG1	ENSG00000104419	ENST00000323851	8|134249414|134251120|-1	hsa-miR-1260a	530 536	-0.307	520 537	156.00	519 547	0.00341618231306692	8|134249944|134249950|-1	1.0	1.0:1.0:1.0:1.0:1.0:1.0
NDRG1	ENSG00000104419	ENST00000323851	8|134249414|134251120|-1	hsa-miR-1260a	1182 1189	-0.199	1172 1189	160.00	1171 1199	0.0148277465116435	8|134250596|134250603|-1	NaN	NA:NA:NA:NA:NA:NA:NA
CRABP2	ENSG00000143320	ENST00000368222	1|156669398|156669817|-1	hsa-miR-4725-5p	285 291	-0.235	272 292	145.00	268 296	0.0172925091899707	1|156669683|156669689|-1	23.333	28.0:28.0:28.0:28.0:28.0:NA
CRABP2	ENSG00000143320	ENST00000368222	1|156669398|156669817|-1	hsa-miR-4725-5p	146 152	-0.354	130 153	162.00	129 157	0.0130222737783084	1|156669544|156669550|-1	NaN	NA:NA:NA:NA:NA:NA
CRABP2	ENSG00000143320	ENST00000368222	1|156669398|156669817|-1	hsa-miR-4674	210 216	-0.335	197 217	143.00	204 232	0.0382907858338427	1|156669608|156669614|-1	NaN	NA:NA:NA:NA:NA:NA
CP	ENSG00000047457	ENST00000264613	3|148890286|148891500|-1	hsa-miR-592	479 486	-0.479	465 486	145.00	466 494	0.00276482200271541	3|148890765|148890772|-1	NaN	NA:NA:NA:NA:NA:NA:NA
SFRP4	ENSG00000106483	ENST00000436072	7|37945543|37947080|-1	hsa-miR-4693-5p	1164 1171	-0.305	1149 1171	140.00	1154 1182	0.0107864666245133	7|37946707|37946714|-1	NaN	NA:NA:NA:NA:NA:NA:NA
SFRP4	ENSG00000106483	ENST00000436072	7|37945543|37947080|-1	hsa-miR-126-5p	643 649	-0.101	632 652	164.00	648 676	0.00382611930490998	7|37946186|37946192|-1	NaN	NA:NA:NA:NA:NA:NA
SFRP4	ENSG00000106483	ENST00000436072	7|37945543|37947080|-1	hsa-miR-126-5p	645 652	-0.156	632 652	164.00	648 676	0.00382611930490998	7|37946188|37946195|-1	NaN	NA:NA:NA:NA:NA:NA:NA
SFRP4	ENSG00000106483	ENST00000436072	7|37945543|37947080|-1	hsa-miR-3163	1143 1149	-0.020	1129 1150	140.00	1146 1174	0.00512446850745542	7|37946686|37946692|-1	NaN	NA:NA:NA:NA:NA:NA
SFRP4	ENSG00000106483	ENST00000436072	7|37945543|37947080|-1	hsa-miR-4729	341 347	-0.020	329 348	148.00	335 363	0.0142100112355473	7|37945884|37945890|-1	NaN	NA:NA:NA:NA:NA:NA
SFRP4	ENSG00000106483	ENST00000436072	7|37945543|37947080|-1	hsa-miR-4729	1197 1203	-0.020	1183 1204	142.00	1191 1219	0.0125070299254576	7|37946740|37946746|-1	NaN	NA:NA:NA:NA:NA:NA
CEBPD	ENSG00000221869	ENST00000408965	8|48649471|48649872|-1	hsa-miR-5692a	204 210	-0.061	190 211	140.00	207 235	0.00679621979023368	8|48649675|48649681|-1	278.0	278.0:278.0:278.0:278.0:278.0:278.0
CEBPD	ENSG00000221869	ENST00000408965	8|48649471|48649872|-1	hsa-miR-5692a	204 210	-0.061	190 211	140.00	192 220	0.0238572057675685	8|48649675|48649681|-1	278.0	278.0:278.0:278.0:278.0:278.0:278.0
ANXA4	ENSG00000196975	ENST00000394295	2|70052648|70053596|1	hsa-miR-4266	122 128	-0.296	114 129	145.00	101 129	0.0341276399221589	2|70052770|70052776|1	NaN	NA:NA:NA:NA:NA:NA
ANXA4	ENSG00000196975	ENST00000394295	2|70052648|70053596|1	hsa-miR-4519	66 73	-0.690	56 73	143.00	45 73	0.050087796653685	2|70052714|70052721|1	120.714	122.0:122.0:122.0:122.0:122.0:122.0:113.0
ANXA4	ENSG00000196975	ENST00000394295	2|70052648|70053596|1	hsa-miR-4295	874 880	-0.209	864 881	140.00	853 881	0.0284147711208831	2|70053522|70053528|1	19.312	25.81:25.81:25.81:12.81:12.81:12.81
ANXA4	ENSG00000196975	ENST00000394295	2|70052648|70053596|1	hsa-miR-3148	372 378	-0.090	358 379	160.00	351 379	0.0276039363373574	2|70053020|70053026|1	NaN	NA:NA:NA:NA:NA:NA
ANXA4	ENSG00000196975	ENST00000394295	2|70052648|70053596|1	hsa-miR-136-5p	219 226	-0.599	203 226	166.00	198 226	0.0476609560947709	2|70052867|70052874|1	NaN	NA:NA:NA:NA:NA:NA:NA
ANXA4	ENSG00000196975	ENST00000394295	2|70052648|70053596|1	hsa-miR-548as-5p	269 275	-0.083	255 276	146.00	248 276	0.0188257522012695	2|70052917|70052923|1	NaN	NA:NA:NA:NA:NA:NA
ANXA4	ENSG00000196975	ENST00000394295	2|70052648|70053596|1	hsa-miR-548as-5p	269 275	-0.083	255 276	146.00	255 283	0.00417921806108932	2|70052917|70052923|1	NaN	NA:NA:NA:NA:NA:NA
ANXA4	ENSG00000196975	ENST00000394295	2|70052648|70053596|1	hsa-miR-548l	832 838	-0.165	818 839	150.00	811 839	0.0382563816010825	2|70053480|70053486|1	13.0	13.0:13.0:13.0:13.0:13.0:13.0
ANXA4	ENSG00000196975	ENST00000394295	2|70052648|70053596|1	hsa-miR-132-3p	354 360	-0.263	340 361	147.00	333 361	0.0337173459479081	2|70053002|70053008|1	NaN	NA:NA:NA:NA:NA:NA
ANXA4	ENSG00000196975	ENST00000394295	2|70052648|70053596|1	hsa-miR-548d-5p	269 275	-0.105	255 276	148.00	248 276	0.0198401445290571	2|70052917|70052923|1	NaN	NA:NA:NA:NA:NA:NA
ANXA4	ENSG00000196975	ENST00000394295	2|70052648|70053596|1	hsa-miR-548d-5p	269 275	-0.105	255 276	148.00	255 283	0.00399959991987477	2|70052917|70052923|1	NaN	NA:NA:NA:NA:NA:NA
ANXA4	ENSG00000196975	ENST00000394295	2|70052648|70053596|1	hsa-miR-3065-5p	850 857	-0.275	838 857	153.00	829 857	0.0535395308657716	2|70053498|70053505|1	15.812	15.81:15.81:15.81:15.81:15.81:15.81:15.81
ANXA4	ENSG00000196975	ENST00000394295	2|70052648|70053596|1	hsa-miR-130a-3p	874 880	-0.242	861 881	146.00	853 881	0.0295264598593923	2|70053522|70053528|1	19.312	25.81:25.81:25.81:12.81:12.81:12.81
ANXA4	ENSG00000196975	ENST00000394295	2|70052648|70053596|1	hsa-miR-487a-3p	799 806	-0.469	788 806	144.00	778 806	0.0248316752804698	2|70053447|70053454|1	NaN	NA:NA:NA:NA:NA:NA:NA
ANXA4	ENSG00000196975	ENST00000394295	2|70052648|70053596|1	hsa-miR-548ae-3p	544 550	-0.020	531 551	140.00	523 551	0.00734814103147002	2|70053192|70053198|1	NaN	NA:NA:NA:NA:NA:NA
ANXA4	ENSG00000196975	ENST00000394295	2|70052648|70053596|1	hsa-miR-548o-5p	269 275	-0.105	255 276	146.00	248 276	0.0180747343487003	2|70052917|70052923|1	NaN	NA:NA:NA:NA:NA:NA
ANXA4	ENSG00000196975	ENST00000394295	2|70052648|70053596|1	hsa-miR-548o-5p	269 275	-0.105	255 276	146.00	255 283	0.00416732849343428	2|70052917|70052923|1	NaN	NA:NA:NA:NA:NA:NA
ANXA4	ENSG00000196975	ENST00000394295	2|70052648|70053596|1	hsa-miR-181b-3p	329 336	-0.493	316 336	158.00	308 336	0.0337991782431815	2|70052977|70052984|1	NaN	NA:NA:NA:NA:NA:NA:NA
ANXA4	ENSG00000196975	ENST00000394295	2|70052648|70053596|1	hsa-miR-524-5p	939 946	-0.214	926 946	157.00	918 946	0.0194988852684656	2|70053587|70053594|1	NaN	NA:NA:NA:NA:NA:NA:NA
ANXA4	ENSG00000196975	ENST00000394295	2|70052648|70053596|1	hsa-miR-1277-5p	301 308	-0.187	284 308	153.00	295 323	0.00478734079742402	2|70052949|70052956|1	NaN	NA:NA:NA:NA:NA:NA:NA
ANXA4	ENSG00000196975	ENST00000394295	2|70052648|70053596|1	hsa-miR-1277-5p	301 308	-0.187	284 308	153.00	280 308	0.0217418757243739	2|70052949|70052956|1	NaN	NA:NA:NA:NA:NA:NA:NA
ANXA4	ENSG00000196975	ENST00000394295	2|70052648|70053596|1	hsa-miR-607	414 421	-0.030	400 421	153.00	393 421	0.0194443504934027	2|70053062|70053069|1	NaN	NA:NA:NA:NA:NA:NA:NA
ANXA4	ENSG00000196975	ENST00000394295	2|70052648|70053596|1	hsa-miR-548x-3p	544 550	-0.030	532 551	140.00	523 551	0.00590730300738828	2|70053192|70053198|1	NaN	NA:NA:NA:NA:NA:NA
ANXA4	ENSG00000196975	ENST00000394295	2|70052648|70053596|1	hsa-miR-548ab	269 275	-0.083	255 276	148.00	248 276	0.0216610126065398	2|70052917|70052923|1	NaN	NA:NA:NA:NA:NA:NA
ANXA4	ENSG00000196975	ENST00000394295	2|70052648|70053596|1	hsa-miR-548ab	269 275	-0.083	255 276	148.00	255 283	0.00411719556765494	2|70052917|70052923|1	NaN	NA:NA:NA:NA:NA:NA
ANXA4	ENSG00000196975	ENST00000394295	2|70052648|70053596|1	hsa-miR-548au-5p	269 275	-0.105	256 276	146.00	248 276	0.0180747343487003	2|70052917|70052923|1	NaN	NA:NA:NA:NA:NA:NA
ANXA4	ENSG00000196975	ENST00000394295	2|70052648|70053596|1	hsa-miR-548au-5p	269 275	-0.105	256 276	146.00	255 283	0.00416732849343428	2|70052917|70052923|1	NaN	NA:NA:NA:NA:NA:NA
ANXA4	ENSG00000196975	ENST00000394295	2|70052648|70053596|1	hsa-miR-548w	269 275	-0.105	253 276	141.00	248 276	0.0103036612684949	2|70052917|70052923|1	NaN	NA:NA:NA:NA:NA:NA
ANXA4	ENSG00000196975	ENST00000394295	2|70052648|70053596|1	hsa-miR-548w	269 275	-0.105	253 276	141.00	255 283	0.00416732849343428	2|70052917|70052923|1	NaN	NA:NA:NA:NA:NA:NA
ANXA4	ENSG00000196975	ENST00000394295	2|70052648|70053596|1	hsa-miR-548y	269 275	-0.105	255 276	150.00	248 276	0.0201909694272524	2|70052917|70052923|1	NaN	NA:NA:NA:NA:NA:NA
ANXA4	ENSG00000196975	ENST00000394295	2|70052648|70053596|1	hsa-miR-548y	269 275	-0.105	255 276	150.00	255 283	0.00419526140358559	2|70052917|70052923|1	NaN	NA:NA:NA:NA:NA:NA
ANXA4	ENSG00000196975	ENST00000394295	2|70052648|70053596|1	hsa-miR-5087	652 659	-0.310	635 659	152.00	631 659	0.0296894208522887	2|70053300|70053307|1	NaN	NA:NA:NA:NA:NA:NA:NA
ANXA4	ENSG00000196975	ENST00000394295	2|70052648|70053596|1	hsa-miR-548am-5p	269 275	-0.105	255 276	146.00	248 276	0.0180747343487003	2|70052917|70052923|1	NaN	NA:NA:NA:NA:NA:NA
ANXA4	ENSG00000196975	ENST00000394295	2|70052648|70053596|1	hsa-miR-548am-5p	269 275	-0.105	255 276	146.00	255 283	0.00416732849343428	2|70052917|70052923|1	NaN	NA:NA:NA:NA:NA:NA
ANXA4	ENSG00000196975	ENST00000394295	2|70052648|70053596|1	hsa-miR-4695-5p	121 128	-0.616	104 128	159.00	100 128	0.0544030599839925	2|70052769|70052776|1	NaN	NA:NA:NA:NA:NA:NA:NA
ANXA4	ENSG00000196975	ENST00000394295	2|70052648|70053596|1	hsa-miR-548ap-5p	269 275	-0.094	258 276	146.00	248 276	0.0178660305885345	2|70052917|70052923|1	NaN	NA:NA:NA:NA:NA:NA
ANXA4	ENSG00000196975	ENST00000394295	2|70052648|70053596|1	hsa-miR-548ap-5p	269 275	-0.094	258 276	146.00	255 283	0.00407649212933296	2|70052917|70052923|1	NaN	NA:NA:NA:NA:NA:NA
ANXA4	ENSG00000196975	ENST00000394295	2|70052648|70053596|1	hsa-miR-4422	176 183	-0.323	164 183	156.00	155 183	0.036977416096928	2|70052824|70052831|1	NaN	NA:NA:NA:NA:NA:NA:NA
ANXA4	ENSG00000196975	ENST00000394295	2|70052648|70053596|1	hsa-miR-548c-5p	269 275	-0.105	255 276	146.00	248 276	0.0180747343487003	2|70052917|70052923|1	NaN	NA:NA:NA:NA:NA:NA
ANXA4	ENSG00000196975	ENST00000394295	2|70052648|70053596|1	hsa-miR-548c-5p	269 275	-0.105	255 276	146.00	255 283	0.00416732849343428	2|70052917|70052923|1	NaN	NA:NA:NA:NA:NA:NA
ANXA4	ENSG00000196975	ENST00000394295	2|70052648|70053596|1	hsa-miR-3617-5p	713 720	-0.371	697 720	154.00	692 720	0.0333889575808691	2|70053361|70053368|1	NaN	NA:NA:NA:NA:NA:NA:NA
ANXA4	ENSG00000196975	ENST00000394295	2|70052648|70053596|1	hsa-miR-548ar-5p	269 275	-0.105	256 276	146.00	248 276	0.0180747343487003	2|70052917|70052923|1	NaN	NA:NA:NA:NA:NA:NA
ANXA4	ENSG00000196975	ENST00000394295	2|70052648|70053596|1	hsa-miR-548ar-5p	269 275	-0.105	256 276	146.00	255 283	0.00413621328665499	2|70052917|70052923|1	NaN	NA:NA:NA:NA:NA:NA
ANXA4	ENSG00000196975	ENST00000394295	2|70052648|70053596|1	hsa-miR-576-3p	570 576	-0.256	559 577	148.00	549 577	0.0238440808691815	2|70053218|70053224|1	6.0	6.0:6.0:6.0:6.0:6.0:6.0
ANXA4	ENSG00000196975	ENST00000394295	2|70052648|70053596|1	hsa-miR-548t-5p	368 374	-0.127	355 375	155.00	347 375	0.0260457850350598	2|70053016|70053022|1	NaN	NA:NA:NA:NA:NA:NA
ANXA4	ENSG00000196975	ENST00000394295	2|70052648|70053596|1	hsa-miR-33a-3p	898 904	-0.022	884 905	151.00	877 905	0.0159089878662042	2|70053546|70053552|1	NaN	NA:NA:NA:NA:NA:NA
ANXA4	ENSG00000196975	ENST00000394295	2|70052648|70053596|1	hsa-miR-548aq-3p	544 550	-0.020	530 551	140.00	523 551	0.00762367772167574	2|70053192|70053198|1	NaN	NA:NA:NA:NA:NA:NA
ANXA4	ENSG00000196975	ENST00000394295	2|70052648|70053596|1	hsa-miR-548am-3p	544 550	-0.020	531 551	145.00	523 551	0.00784993465009491	2|70053192|70053198|1	NaN	NA:NA:NA:NA:NA:NA
ANXA4	ENSG00000196975	ENST00000394295	2|70052648|70053596|1	hsa-miR-32-3p	630 636	-0.089	617 637	154.00	609 637	0.027209911117908	2|70053278|70053284|1	NaN	NA:NA:NA:NA:NA:NA
ANXA4	ENSG00000196975	ENST00000394295	2|70052648|70053596|1	hsa-miR-548ak	269 275	-0.105	255 276	141.00	248 276	0.0104232262062733	2|70052917|70052923|1	NaN	NA:NA:NA:NA:NA:NA
ANXA4	ENSG00000196975	ENST00000394295	2|70052648|70053596|1	hsa-miR-548ak	269 275	-0.105	255 276	141.00	255 283	0.00416732849343428	2|70052917|70052923|1	NaN	NA:NA:NA:NA:NA:NA
ANXA4	ENSG00000196975	ENST00000394295	2|70052648|70053596|1	hsa-miR-5692c	698 704	-0.052	684 705	140.00	677 705	0.0191773677635745	2|70053346|70053352|1	NaN	NA:NA:NA:NA:NA:NA
ANXA4	ENSG00000196975	ENST00000394295	2|70052648|70053596|1	hsa-miR-5692c	702 708	-0.054	684 705	140.00	677 705	0.0191773677635745	2|70053350|70053353|1	NaN	NA:NA:NA
ANXA4	ENSG00000196975	ENST00000394295	2|70052648|70053596|1	hsa-miR-548ah-5p	936 942	-0.152	924 943	140.00	915 943	0.0147505917979941	2|70053584|70053590|1	NaN	NA:NA:NA:NA:NA:NA
ANXA4	ENSG00000196975	ENST00000394295	2|70052648|70053596|1	hsa-miR-548ah-5p	587 593	-0.101	575 594	165.00	566 594	0.0267532668015978	2|70053235|70053241|1	NaN	NA:NA:NA:NA:NA:NA
ANXA4	ENSG00000196975	ENST00000394295	2|70052648|70053596|1	hsa-miR-548ah-5p	367 373	-0.170	355 374	154.00	346 374	0.0337126593005934	2|70053015|70053021|1	NaN	NA:NA:NA:NA:NA:NA
ANXA4	ENSG00000196975	ENST00000394295	2|70052648|70053596|1	hsa-miR-3681-3p	877 883	-0.190	863 884	145.00	856 884	0.0266153364102267	2|70053525|70053531|1	12.812	12.81:12.81:12.81:12.81:12.81:12.81
ANXA4	ENSG00000196975	ENST00000394295	2|70052648|70053596|1	hsa-miR-520d-5p	939 946	-0.198	927 946	152.00	918 946	0.0191494180427833	2|70053587|70053594|1	NaN	NA:NA:NA:NA:NA:NA:NA
ANXA4	ENSG00000196975	ENST00000394295	2|70052648|70053596|1	hsa-miR-3612	120 126	-0.320	106 127	151.00	99 127	0.0330986799093109	2|70052768|70052774|1	NaN	NA:NA:NA:NA:NA:NA
ANXA4	ENSG00000196975	ENST00000394295	2|70052648|70053596|1	hsa-miR-548ah-3p	544 550	-0.020	531 551	145.00	523 551	0.00812894890308931	2|70053192|70053198|1	NaN	NA:NA:NA:NA:NA:NA
ANXA4	ENSG00000196975	ENST00000394295	2|70052648|70053596|1	hsa-miR-548j-5p	269 275	-0.094	255 276	146.00	248 276	0.0200733062212353	2|70052917|70052923|1	NaN	NA:NA:NA:NA:NA:NA
ANXA4	ENSG00000196975	ENST00000394295	2|70052648|70053596|1	hsa-miR-548j-5p	269 275	-0.094	255 276	146.00	255 283	0.00406925633841499	2|70052917|70052923|1	NaN	NA:NA:NA:NA:NA:NA
ANXA4	ENSG00000196975	ENST00000394295	2|70052648|70053596|1	hsa-miR-4670-3p	50 57	-0.509	36 57	142.00	29 57	0.069184207746152	2|70052698|70052705|1	85.857	79.0:79.0:79.0:79.0:95.0:95.0:95.0
ANXA4	ENSG00000196975	ENST00000394295	2|70052648|70053596|1	hsa-miR-301a-3p	874 880	-0.242	857 881	155.00	853 881	0.0360044148215719	2|70053522|70053528|1	19.312	25.81:25.81:25.81:12.81:12.81:12.81
ANXA4	ENSG00000196975	ENST00000394295	2|70052648|70053596|1	hsa-miR-548aj-3p	544 550	-0.030	531 551	140.00	523 551	0.00590730300738828	2|70053192|70053198|1	NaN	NA:NA:NA:NA:NA:NA
ANXA4	ENSG00000196975	ENST00000394295	2|70052648|70053596|1	hsa-miR-154-3p	799 806	-0.469	785 806	148.00	778 806	0.0195384943916496	2|70053447|70053454|1	NaN	NA:NA:NA:NA:NA:NA:NA
ANXA4	ENSG00000196975	ENST00000394295	2|70052648|70053596|1	hsa-miR-212-3p	354 360	-0.241	340 361	155.00	333 361	0.0324155184531503	2|70053002|70053008|1	NaN	NA:NA:NA:NA:NA:NA
ANXA4	ENSG00000196975	ENST00000394295	2|70052648|70053596|1	hsa-miR-4729	216 222	-0.124	203 223	158.00	195 223	0.0146605847316647	2|70052864|70052870|1	NaN	NA:NA:NA:NA:NA:NA
ANXA4	ENSG00000196975	ENST00000394295	2|70052648|70053596|1	hsa-miR-4729	680 686	-0.082	667 687	162.00	659 687	0.0114456664219031	2|70053328|70053334|1	NaN	NA:NA:NA:NA:NA:NA
ANXA4	ENSG00000196975	ENST00000394295	2|70052648|70053596|1	hsa-miR-548b-5p	269 275	-0.105	255 276	148.00	248 276	0.0219167769778168	2|70052917|70052923|1	NaN	NA:NA:NA:NA:NA:NA
ANXA4	ENSG00000196975	ENST00000394295	2|70052648|70053596|1	hsa-miR-548b-5p	269 275	-0.105	255 276	148.00	255 283	0.00403034513756965	2|70052917|70052923|1	NaN	NA:NA:NA:NA:NA:NA
ANXA4	ENSG00000196975	ENST00000394295	2|70052648|70053596|1	hsa-miR-3666	874 880	-0.253	861 881	160.00	853 881	0.0336802917734205	2|70053522|70053528|1	19.312	25.81:25.81:25.81:12.81:12.81:12.81
ANXA4	ENSG00000196975	ENST00000394295	2|70052648|70053596|1	hsa-miR-5583-3p	696 703	-0.334	682 703	153.00	675 703	0.0219120066521894	2|70053344|70053351|1	NaN	NA:NA:NA:NA:NA:NA:NA
ANXA4	ENSG00000196975	ENST00000394295	2|70052648|70053596|1	hsa-miR-5583-3p	316 322	-0.248	301 323	159.00	295 323	0.0156401498657317	2|70052964|70052970|1	NaN	NA:NA:NA:NA:NA:NA
ANXA4	ENSG00000196975	ENST00000394295	2|70052648|70053596|1	hsa-miR-5000-5p	625 632	-0.526	611 632	151.00	604 632	0.0353776837229219	2|70053273|70053280|1	NaN	NA:NA:NA:NA:NA:NA:NA
ANXA4	ENSG00000196975	ENST00000394295	2|70052648|70053596|1	hsa-miR-548n	833 839	-0.148	819 840	155.00	812 840	0.0163248652002389	2|70053481|70053487|1	13.0	13.0:13.0:13.0:13.0:13.0:13.0
ANXA4	ENSG00000196975	ENST00000394295	2|70052648|70053596|1	hsa-miR-641	713 720	-0.379	697 720	156.00	692 720	0.0274107463247086	2|70053361|70053368|1	NaN	NA:NA:NA:NA:NA:NA:NA
ANXA4	ENSG00000196975	ENST00000394295	2|70052648|70053596|1	hsa-miR-548i	269 275	-0.083	255 276	146.00	248 276	0.0178660305885345	2|70052917|70052923|1	NaN	NA:NA:NA:NA:NA:NA
ANXA4	ENSG00000196975	ENST00000394295	2|70052648|70053596|1	hsa-miR-548i	269 275	-0.083	255 276	146.00	255 283	0.00416339231932262	2|70052917|70052923|1	NaN	NA:NA:NA:NA:NA:NA
ANXA4	ENSG00000196975	ENST00000394295	2|70052648|70053596|1	hsa-miR-130b-3p	874 880	-0.264	861 881	150.00	853 881	0.0353103101842854	2|70053522|70053528|1	19.312	25.81:25.81:25.81:12.81:12.81:12.81
ANXA4	ENSG00000196975	ENST00000394295	2|70052648|70053596|1	hsa-miR-5692b	698 704	-0.052	686 705	140.00	677 705	0.0190042508584086	2|70053346|70053352|1	NaN	NA:NA:NA:NA:NA:NA
ANXA4	ENSG00000196975	ENST00000394295	2|70052648|70053596|1	hsa-miR-5692b	702 708	-0.054	686 705	140.00	677 705	0.0190042508584086	2|70053350|70053353|1	NaN	NA:NA:NA
ANXA4	ENSG00000196975	ENST00000394295	2|70052648|70053596|1	hsa-miR-548h-5p	269 275	-0.105	255 276	150.00	248 276	0.0199563660966781	2|70052917|70052923|1	NaN	NA:NA:NA:NA:NA:NA
ANXA4	ENSG00000196975	ENST00000394295	2|70052648|70053596|1	hsa-miR-548h-5p	269 275	-0.105	255 276	150.00	255 283	0.00419526140358559	2|70052917|70052923|1	NaN	NA:NA:NA:NA:NA:NA
ANXA4	ENSG00000196975	ENST00000394295	2|70052648|70053596|1	hsa-miR-301b-3p	874 880	-0.242	857 881	155.00	853 881	0.0358295421266871	2|70053522|70053528|1	19.312	25.81:25.81:25.81:12.81:12.81:12.81
ANXA4	ENSG00000196975	ENST00000394295	2|70052648|70053596|1	hsa-miR-548a-5p	269 275	-0.094	255 276	146.00	248 276	0.0180747343487003	2|70052917|70052923|1	NaN	NA:NA:NA:NA:NA:NA
ANXA4	ENSG00000196975	ENST00000394295	2|70052648|70053596|1	hsa-miR-548a-5p	269 275	-0.094	255 276	146.00	255 283	0.00414391229512453	2|70052917|70052923|1	NaN	NA:NA:NA:NA:NA:NA
ANXA4	ENSG00000196975	ENST00000394295	2|70052648|70053596|1	hsa-miR-4668-5p	373 379	-0.200	361 380	152.00	352 380	0.0324356520598956	2|70053021|70053027|1	NaN	NA:NA:NA:NA:NA:NA
MAP3K5	ENSG00000197442	ENST00000359015	6|136878185|136878895|-1	hsa-miR-1243	107 114	-0.453	96 114	145.00	91 119	0.0135945114535222	6|136878292|136878299|-1	5.714	8.0:8.0:8.0:8.0:8.0:NA:NA
MAP3K5	ENSG00000197442	ENST00000359015	6|136878185|136878895|-1	hsa-miR-4775	35 42	-0.032	19 42	162.00	17 45	0.0380590810943618	6|136878220|136878227|-1	856.658	856.66:856.66:856.66:856.66:856.66:856.66:856.66
MAP3K5	ENSG00000197442	ENST00000359015	6|136878185|136878895|-1	hsa-miR-4775	688 695	-0.030	674 695	150.00	670 698	0.0576479929997639	6|136878873|136878880|-1	16.5	16.5:16.5:16.5:16.5:16.5:16.5:16.5
MAP3K5	ENSG00000197442	ENST00000359015	6|136878185|136878895|-1	hsa-miR-3121-3p	546 552	-0.035	532 553	151.00	528 556	0.0167080626851073	6|136878731|136878737|-1	NaN	NA:NA:NA:777.0:777.0:777.0
MAP3K5	ENSG00000197442	ENST00000359015	6|136878185|136878895|-1	hsa-miR-3121-3p	177 183	-0.076	164 184	152.00	159 187	0.0164381513006198	6|136878362|136878368|-1	35.333	24.0:24.0:24.0:24.0:58.0:58.0
HABP2	ENSG00000148702	ENST00000542051	10|115348129|115349361|1	hsa-miR-548s	1206 1213	-0.433	1192 1213	161.00	1185 1213	0.100555189330769	10|115349335|115349342|1	NaN	NA:NA:NA:NA:NA:NA:NA
HABP2	ENSG00000148702	ENST00000542051	10|115348129|115349361|1	hsa-miR-19a-3p	168 175	-0.289	152 175	146.00	147 175	0.0389321427171109	10|115348297|115348304|1	NaN	NA:NA:NA:NA:NA:NA:NA
HABP2	ENSG00000148702	ENST00000542051	10|115348129|115349361|1	hsa-miR-4712-3p	900 906	-0.183	887 907	147.00	879 907	0.030108881074516	10|115349029|115349035|1	NaN	NA:NA:NA:NA:NA:NA
HABP2	ENSG00000148702	ENST00000542051	10|115348129|115349361|1	hsa-miR-148b-5p	1068 1075	-0.118	1054 1075	141.00	1047 1075	0.0341440473830418	10|115349197|115349204|1	NaN	NA:NA:NA:NA:NA:NA:NA
HABP2	ENSG00000148702	ENST00000542051	10|115348129|115349361|1	hsa-miR-3189-3p	209 216	-0.450	194 216	157.00	188 216	0.0444044614027071	10|115348338|115348345|1	NaN	NA:NA:NA:NA:NA:NA:NA
HABP2	ENSG00000148702	ENST00000542051	10|115348129|115349361|1	hsa-miR-525-3p	1158 1164	-0.327	1144 1165	153.00	1137 1165	0.0209064490883509	10|115349287|115349293|1	NaN	NA:NA:NA:NA:NA:NA
HABP2	ENSG00000148702	ENST00000542051	10|115348129|115349361|1	hsa-miR-5197-3p	840 847	-0.069	825 847	140.00	819 847	0.00687723070274234	10|115348969|115348976|1	NaN	NA:NA:NA:NA:NA:NA:NA
HABP2	ENSG00000148702	ENST00000542051	10|115348129|115349361|1	hsa-miR-20a-3p	947 954	-0.214	933 954	165.00	926 954	0.016507137554195	10|115349076|115349083|1	NaN	NA:NA:NA:NA:NA:NA:NA
HABP2	ENSG00000148702	ENST00000542051	10|115348129|115349361|1	hsa-miR-20a-3p	320 327	-0.169	306 327	144.00	299 327	0.0105898935533977	10|115348449|115348456|1	NaN	NA:NA:NA:NA:NA:NA:NA
HABP2	ENSG00000148702	ENST00000542051	10|115348129|115349361|1	hsa-miR-939-5p	746 752	-0.247	727 753	149.00	725 753	0.0210286743398694	10|115348875|115348881|1	NaN	NA:NA:NA:NA:NA:NA
HABP2	ENSG00000148702	ENST00000542051	10|115348129|115349361|1	hsa-miR-3926	1205 1212	-0.340	1192 1212	150.00	1184 1212	0.111359860043969	10|115349334|115349341|1	NaN	NA:NA:NA:NA:NA:NA:NA
HABP2	ENSG00000148702	ENST00000542051	10|115348129|115349361|1	hsa-miR-4714-5p	466 472	-0.276	454 473	141.00	445 473	0.025920177247404	10|115348595|115348601|1	NaN	NA:NA:NA:NA:NA:NA
HABP2	ENSG00000148702	ENST00000542051	10|115348129|115349361|1	hsa-miR-4728-5p	848 854	-0.244	834 855	159.00	827 855	0.0204723311174283	10|115348977|115348983|1	NaN	NA:NA:NA:NA:NA:NA
HABP2	ENSG00000148702	ENST00000542051	10|115348129|115349361|1	hsa-miR-4728-5p	821 827	-0.214	807 828	147.00	827 855	0.0204723311174283	10|115348950|115348956|1	NaN	NA:NA:NA:NA:NA:NA
HABP2	ENSG00000148702	ENST00000542051	10|115348129|115349361|1	hsa-miR-4728-5p	821 827	-0.214	807 828	147.00	800 828	0.0103485213396762	10|115348950|115348956|1	NaN	NA:NA:NA:NA:NA:NA
HABP2	ENSG00000148702	ENST00000542051	10|115348129|115349361|1	hsa-miR-19b-3p	168 175	-0.289	154 175	148.00	147 175	0.0389321427171109	10|115348297|115348304|1	NaN	NA:NA:NA:NA:NA:NA:NA
HABP2	ENSG00000148702	ENST00000542051	10|115348129|115349361|1	hsa-miR-3187-3p	61 68	-0.177	49 68	166.00	40 68	0.0140679819784734	10|115348190|115348197|1	NaN	NA:NA:NA:NA:NA:NA:NA
HABP2	ENSG00000148702	ENST00000542051	10|115348129|115349361|1	hsa-miR-4799-5p	905 911	-0.020	890 912	149.00	884 912	0.0339894917503679	10|115349034|115349040|1	NaN	NA:NA:NA:NA:NA:NA
HABP2	ENSG00000148702	ENST00000542051	10|115348129|115349361|1	hsa-miR-4645-5p	1128 1134	-0.161	1117 1135	144.00	1107 1135	0.013076532179384	10|115349257|115349263|1	NaN	NA:NA:NA:NA:NA:NA
HABP2	ENSG00000148702	ENST00000542051	10|115348129|115349361|1	hsa-miR-3158-5p	1064 1071	-0.256	1052 1071	159.00	1043 1071	0.0316960714798049	10|115349193|115349200|1	NaN	NA:NA:NA:NA:NA:NA:NA
HABP2	ENSG00000148702	ENST00000542051	10|115348129|115349361|1	hsa-miR-544a	1066 1072	-0.078	1052 1073	140.00	1045 1073	0.0183553117472742	10|115349195|115349201|1	NaN	NA:NA:NA:NA:NA:NA
HABP2	ENSG00000148702	ENST00000542051	10|115348129|115349361|1	hsa-miR-544a	637 643	-0.114	624 644	153.00	616 644	0.0127793156317809	10|115348766|115348772|1	NaN	NA:NA:NA:NA:NA:NA
HABP2	ENSG00000148702	ENST00000542051	10|115348129|115349361|1	hsa-miR-3074-5p	1102 1108	-0.062	1089 1109	146.00	1081 1109	0.0235265479476189	10|115349231|115349237|1	NaN	NA:NA:NA:NA:NA:NA
HABP2	ENSG00000148702	ENST00000542051	10|115348129|115349361|1	hsa-miR-3074-5p	875 881	-0.136	860 882	147.00	854 882	0.00494627641151992	10|115349004|115349010|1	NaN	NA:NA:NA:NA:NA:NA
HABP2	ENSG00000148702	ENST00000542051	10|115348129|115349361|1	hsa-miR-3689d	663 669	-0.024	651 670	147.00	642 670	0.0147147855436	10|115348792|115348798|1	NaN	NA:NA:NA:NA:NA:NA
HABP2	ENSG00000148702	ENST00000542051	10|115348129|115349361|1	hsa-miR-3689d	76 83	-0.259	62 83	145.00	55 83	0.0091807357864819	10|115348205|115348212|1	NaN	NA:NA:NA:NA:NA:NA:NA
HABP2	ENSG00000148702	ENST00000542051	10|115348129|115349361|1	hsa-miR-1205	1099 1105	-0.096	1087 1106	174.00	1078 1106	0.0339979689223789	10|115349228|115349234|1	NaN	NA:NA:NA:NA:NA:NA
HABP2	ENSG00000148702	ENST00000542051	10|115348129|115349361|1	hsa-miR-4252	647 654	-0.225	634 654	164.00	626 654	0.0387627501326691	10|115348776|115348783|1	NaN	NA:NA:NA:NA:NA:NA:NA
HABP2	ENSG00000148702	ENST00000542051	10|115348129|115349361|1	hsa-miR-1911-3p	1129 1135	-0.284	1118 1136	146.00	1108 1136	0.0319608643349715	10|115349258|115349264|1	NaN	NA:NA:NA:NA:NA:NA
HABP2	ENSG00000148702	ENST00000542051	10|115348129|115349361|1	hsa-miR-4493	150 156	-0.099	137 157	141.00	129 157	0.0065929959315222	10|115348279|115348285|1	NaN	NA:NA:NA:NA:NA:NA
HABP2	ENSG00000148702	ENST00000542051	10|115348129|115349361|1	hsa-miR-4493	865 872	-0.313	852 872	151.00	844 872	0.00884964130233538	10|115348994|115349001|1	NaN	NA:NA:NA:NA:NA:NA:NA
HABP2	ENSG00000148702	ENST00000542051	10|115348129|115349361|1	hsa-miR-4493	618 624	-0.146	605 625	148.00	597 625	0.0148775845349158	10|115348747|115348753|1	NaN	NA:NA:NA:NA:NA:NA
HABP2	ENSG00000148702	ENST00000542051	10|115348129|115349361|1	hsa-miR-1827	295 301	-0.164	284 302	147.00	274 302	0.0192958017729188	10|115348424|115348430|1	NaN	NA:NA:NA:NA:NA:NA
HABP2	ENSG00000148702	ENST00000542051	10|115348129|115349361|1	hsa-miR-1827	193 199	-0.149	183 200	152.00	172 200	0.00704635926325193	10|115348322|115348328|1	NaN	NA:NA:NA:NA:NA:NA
HABP2	ENSG00000148702	ENST00000542051	10|115348129|115349361|1	hsa-miR-650	296 303	-0.306	284 303	153.00	275 303	0.00852370266185453	10|115348425|115348432|1	NaN	NA:NA:NA:NA:NA:NA:NA
HABP2	ENSG00000148702	ENST00000542051	10|115348129|115349361|1	hsa-miR-650	194 200	-0.109	181 201	145.00	173 201	0.0110393368675797	10|115348323|115348329|1	NaN	NA:NA:NA:NA:NA:NA
HABP2	ENSG00000148702	ENST00000542051	10|115348129|115349361|1	hsa-miR-593-3p	126 133	-0.285	114 133	158.00	105 133	0.0564037965079266	10|115348255|115348262|1	NaN	NA:NA:NA:NA:NA:NA:NA
HABP2	ENSG00000148702	ENST00000542051	10|115348129|115349361|1	hsa-miR-593-3p	289 295	-0.189	279 296	143.00	268 296	0.00692707768593475	10|115348418|115348424|1	NaN	NA:NA:NA:NA:NA:NA
HABP2	ENSG00000148702	ENST00000542051	10|115348129|115349361|1	hsa-miR-3678-3p	1063 1069	-0.051	1050 1070	146.00	1042 1070	0.0306852014341146	10|115349192|115349198|1	NaN	NA:NA:NA:NA:NA:NA
HABP2	ENSG00000148702	ENST00000542051	10|115348129|115349361|1	hsa-miR-4673	1128 1134	-0.182	1114 1135	152.00	1107 1135	0.0140080140330358	10|115349257|115349263|1	NaN	NA:NA:NA:NA:NA:NA
HABP2	ENSG00000148702	ENST00000542051	10|115348129|115349361|1	hsa-miR-4309	326 332	-0.254	317 333	153.00	305 333	0.0270066807733591	10|115348455|115348461|1	NaN	NA:NA:NA:NA:NA:NA
HABP2	ENSG00000148702	ENST00000542051	10|115348129|115349361|1	hsa-miR-4744	1186 1193	-0.185	1167 1193	142.00	1165 1193	0.0689435928338729	10|115349315|115349322|1	NaN	NA:NA:NA:NA:NA:NA:NA
HABP2	ENSG00000148702	ENST00000542051	10|115348129|115349361|1	hsa-miR-524-3p	1158 1164	-0.327	1145 1165	149.00	1137 1165	0.0222924327679921	10|115349287|115349293|1	NaN	NA:NA:NA:NA:NA:NA
HABP2	ENSG00000148702	ENST00000542051	10|115348129|115349361|1	hsa-miR-4766-5p	463 470	-0.205	452 470	156.00	442 470	0.0286901841361454	10|115348592|115348599|1	NaN	NA:NA:NA:NA:NA:NA:NA
HABP2	ENSG00000148702	ENST00000542051	10|115348129|115349361|1	hsa-miR-1909-5p	393 400	-0.487	377 400	151.00	372 400	0.0294623178770477	10|115348522|115348529|1	NaN	NA:NA:NA:NA:NA:NA:NA
HABP2	ENSG00000148702	ENST00000542051	10|115348129|115349361|1	hsa-miR-3160-5p	1092 1098	-0.020	1074 1099	159.00	1071 1099	0.0112321214090034	10|115349221|115349227|1	NaN	NA:NA:NA:NA:NA:NA
HABP2	ENSG00000148702	ENST00000542051	10|115348129|115349361|1	hsa-miR-3160-5p	884 891	-0.122	870 891	156.00	863 891	0.0259941709741789	10|115349013|115349020|1	NaN	NA:NA:NA:NA:NA:NA:NA
HABP2	ENSG00000148702	ENST00000542051	10|115348129|115349361|1	hsa-miR-491-5p	667 673	-0.212	644 674	141.00	646 674	0.00789298514971639	10|115348796|115348802|1	NaN	NA:NA:NA:NA:NA:NA
HABP2	ENSG00000148702	ENST00000542051	10|115348129|115349361|1	hsa-miR-4731-5p	337 344	-0.443	324 344	145.00	316 344	0.0331543969044789	10|115348466|115348473|1	NaN	NA:NA:NA:NA:NA:NA:NA
HABP2	ENSG00000148702	ENST00000542051	10|115348129|115349361|1	hsa-miR-146a-3p	465 471	-0.192	452 472	150.00	444 472	0.0211123731107241	10|115348594|115348600|1	NaN	NA:NA:NA:NA:NA:NA
HABP2	ENSG00000148702	ENST00000542051	10|115348129|115349361|1	hsa-miR-146a-3p	1087 1094	-0.142	1072 1094	158.00	1066 1094	0.0390348908825407	10|115349216|115349223|1	NaN	NA:NA:NA:NA:NA:NA:NA
HABP2	ENSG00000148702	ENST00000542051	10|115348129|115349361|1	hsa-miR-4700-5p	336 342	-0.237	321 343	147.00	315 343	0.0230262236786362	10|115348465|115348471|1	NaN	NA:NA:NA:NA:NA:NA
HABP2	ENSG00000148702	ENST00000542051	10|115348129|115349361|1	hsa-miR-4778-5p	401 407	-0.065	387 408	144.00	380 408	0.00799203698156681	10|115348530|115348536|1	NaN	NA:NA:NA:NA:NA:NA
HABP2	ENSG00000148702	ENST00000542051	10|115348129|115349361|1	hsa-miR-4735-5p	1151 1157	-0.020	1137 1158	142.00	1130 1158	0.0298426859675169	10|115349280|115349286|1	NaN	NA:NA:NA:NA:NA:NA
HABP2	ENSG00000148702	ENST00000542051	10|115348129|115349361|1	hsa-miR-2467-3p	1062 1069	-0.176	1048 1069	156.00	1041 1069	0.026086296459305	10|115349191|115349198|1	NaN	NA:NA:NA:NA:NA:NA:NA
HABP2	ENSG00000148702	ENST00000542051	10|115348129|115349361|1	hsa-miR-3135b	683 689	-0.121	668 690	151.00	662 690	0.0276898263700216	10|115348812|115348818|1	NaN	NA:NA:NA:NA:NA:NA
HABP2	ENSG00000148702	ENST00000542051	10|115348129|115349361|1	hsa-miR-149-3p	848 854	-0.223	835 855	147.00	827 855	0.0204027218517022	10|115348977|115348983|1	NaN	NA:NA:NA:NA:NA:NA
HABP2	ENSG00000148702	ENST00000542051	10|115348129|115349361|1	hsa-miR-149-3p	821 827	-0.215	810 828	152.00	827 855	0.0204027218517022	10|115348950|115348956|1	NaN	NA:NA:NA:NA:NA:NA
HABP2	ENSG00000148702	ENST00000542051	10|115348129|115349361|1	hsa-miR-149-3p	821 827	-0.215	810 828	152.00	800 828	0.0196136694782447	10|115348950|115348956|1	NaN	NA:NA:NA:NA:NA:NA
ANXA2	ENSG00000182718	ENST00000396024	15|60639333|60639828|-1	hsa-miR-4695-5p	243 249	-0.295	229 250	150.00	247 275	0.0418239003413747	15|60639576|60639582|-1	533.667	2.0:640.0:640.0:640.0:640.0:640.0
ANXA2	ENSG00000182718	ENST00000396024	15|60639333|60639828|-1	hsa-miR-425-5p	257 264	-0.517	241 264	149.00	233 261	0.0280051479318476	15|60639590|60639597|-1	3315.143	3308.0:3308.0:3318.0:3318.0:3318.0:3318.0:3318.0
GNLY	ENSG00000115523	ENST00000263863	2|85925698|85925977|1	hsa-miR-5004-5p	136 142	-0.268	120 143	146.00	115 143	0.00887657586826008	2|85925834|85925840|1	NaN	NA:NA:NA:NA:NA:NA
GNLY	ENSG00000115523	ENST00000263863	2|85925698|85925977|1	hsa-miR-5004-5p	39 46	-0.472	25 46	151.00	18 46	0.0212455680168219	2|85925737|85925744|1	NaN	NA:NA:NA:NA:NA:NA:NA
GNLY	ENSG00000115523	ENST00000263863	2|85925698|85925977|1	hsa-miR-1247-3p	49 56	-0.724	34 56	160.00	28 56	0.0255633462254909	2|85925747|85925754|1	NaN	NA:NA:NA:NA:NA:NA:NA
GNLY	ENSG00000115523	ENST00000263863	2|85925698|85925977|1	hsa-miR-4252	221 228	-0.480	209 228	148.00	200 228	0.0327870577218758	2|85925919|85925926|1	NaN	NA:NA:NA:NA:NA:NA:NA
GNLY	ENSG00000115523	ENST00000263863	2|85925698|85925977|1	hsa-miR-151b	77 83	-0.373	67 84	155.00	56 84	0.0185346718405895	2|85925775|85925781|1	NaN	NA:NA:NA:NA:NA:NA
GNLY	ENSG00000115523	ENST00000263863	2|85925698|85925977|1	hsa-miR-151b	77 83	-0.373	67 84	155.00	64 92	0.00728593189856845	2|85925775|85925781|1	NaN	NA:NA:NA:NA:NA:NA
GNLY	ENSG00000115523	ENST00000263863	2|85925698|85925977|1	hsa-miR-151a-5p	77 83	-0.373	64 84	155.00	56 84	0.0185346718405895	2|85925775|85925781|1	NaN	NA:NA:NA:NA:NA:NA
GNLY	ENSG00000115523	ENST00000263863	2|85925698|85925977|1	hsa-miR-151a-5p	77 83	-0.373	64 84	155.00	64 92	0.00703021576565603	2|85925775|85925781|1	NaN	NA:NA:NA:NA:NA:NA
GNLY	ENSG00000115523	ENST00000263863	2|85925698|85925977|1	hsa-miR-4693-3p	102 108	-0.339	88 109	156.00	81 109	0.025311097673497	2|85925800|85925806|1	NaN	NA:NA:NA:NA:NA:NA
GNLY	ENSG00000115523	ENST00000263863	2|85925698|85925977|1	hsa-miR-4778-3p	22 28	-0.151	7 29	151.00	1 29	0.0198050663095411	2|85925720|85925726|1	NaN	NA:NA:NA:NA:NA:NA
GNLY	ENSG00000115523	ENST00000263863	2|85925698|85925977|1	hsa-miR-149-3p	115 121	-0.309	99 122	152.00	117 145	0.0024436721333403	2|85925813|85925819|1	NaN	NA:NA:NA:NA:NA:NA
GNLY	ENSG00000115523	ENST00000263863	2|85925698|85925977|1	hsa-miR-149-3p	115 121	-0.309	99 122	152.00	94 122	0.0255774654677951	2|85925813|85925819|1	NaN	NA:NA:NA:NA:NA:NA
GNLY	ENSG00000115523	ENST00000263863	2|85925698|85925977|1	hsa-miR-149-3p	115 121	-0.309	99 122	152.00	103 131	0.00724028307699718	2|85925813|85925819|1	NaN	NA:NA:NA:NA:NA:NA
GNLY	ENSG00000115523	ENST00000263863	2|85925698|85925977|1	hsa-miR-149-3p	115 121	-0.309	99 122	152.00	90 118	0.00476672861215582	2|85925813|85925819|1	NaN	NA:NA:NA:NA:NA:NA
GNLY	ENSG00000115523	ENST00000263863	2|85925698|85925977|1	hsa-miR-4510	113 119	-0.293	113 133	152.00	105 133	0.0251886586055402	2|85925811|85925817|1	NaN	NA:NA:NA:NA:NA:NA
GNLY	ENSG00000115523	ENST00000263863	2|85925698|85925977|1	hsa-miR-4510	113 119	-0.293	113 133	152.00	92 120	0.00807442180548833	2|85925811|85925817|1	NaN	NA:NA:NA:NA:NA:NA
GNLY	ENSG00000115523	ENST00000263863	2|85925698|85925977|1	hsa-miR-4510	113 119	-0.293	99 120	149.00	105 133	0.0251886586055402	2|85925811|85925817|1	NaN	NA:NA:NA:NA:NA:NA
GNLY	ENSG00000115523	ENST00000263863	2|85925698|85925977|1	hsa-miR-4510	113 119	-0.293	99 120	149.00	92 120	0.00807442180548833	2|85925811|85925817|1	NaN	NA:NA:NA:NA:NA:NA
GNLY	ENSG00000115523	ENST00000263863	2|85925698|85925977|1	hsa-miR-4510	126 132	-0.316	113 133	152.00	105 133	0.0251886586055402	2|85925824|85925830|1	NaN	NA:NA:NA:NA:NA:NA
CFD	ENSG00000197766	ENST00000327726	19|863239|863453|1	hsa-miR-3907	89 95	-0.284	75 96	148.00	68 96	0.0383036842348368	19|863328|863334|1	13.197	13.2:13.2:13.2:13.2:13.2:13.2
CFD	ENSG00000197766	ENST00000327726	19|863239|863453|1	hsa-miR-1200	140 146	-0.103	126 147	152.00	119 147	0.0456113751426518	19|863379|863385|1	55.258	55.26:55.26:55.26:55.26:55.26:55.26
CFD	ENSG00000197766	ENST00000327726	19|863239|863453|1	hsa-miR-1273f	180 186	-0.178	170 187	157.00	159 187	0.0358842915046042	19|863419|863425|1	51.0	51.0:51.0:51.0:51.0:51.0:51.0
CFD	ENSG00000197766	ENST00000327726	19|863239|863453|1	hsa-miR-1260a	121 127	-0.210	111 128	164.00	100 128	0.0134710014026396	19|863360|863366|1	5.748	13.2:4.26:4.26:4.26:4.26:4.26
CFD	ENSG00000197766	ENST00000327726	19|863239|863453|1	hsa-miR-532-3p	122 128	-0.147	111 129	146.00	101 129	0.0153287025544926	19|863361|863367|1	4.258	4.26:4.26:4.26:4.26:4.26:4.26
CFD	ENSG00000197766	ENST00000327726	19|863239|863453|1	hsa-miR-365a-5p	39 45	-0.322	24 46	145.00	18 46	0.0274396508991116	19|863278|863284|1	15.405	15.41:15.41:15.41:15.41:15.41:15.41
ENPEP	ENSG00000138792	ENST00000265162	4|111482715|111486441|1	hsa-miR-4514	3576 3582	-0.068	3566 3583	148.00	3555 3583	0.0272186790075832	4|111486291|111486297|1	NaN	NA:NA:NA:NA:NA:NA
ENPEP	ENSG00000138792	ENST00000265162	4|111482715|111486441|1	hsa-miR-4514	3576 3582	-0.068	3566 3583	148.00	3551 3579	0.00414961225798117	4|111486291|111486297|1	NaN	NA:NA:NA:NA:NA:NA
ENPEP	ENSG00000138792	ENST00000265162	4|111482715|111486441|1	hsa-miR-1252-5p	210 216	-0.060	194 217	151.00	189 217	0.0166144164718094	4|111482925|111482931|1	5.0	5.0:5.0:5.0:5.0:5.0:5.0
ENPEP	ENSG00000138792	ENST00000265162	4|111482715|111486441|1	hsa-miR-4468	843 849	-0.042	835 850	145.00	822 850	0.0083960137100591	4|111483558|111483564|1	NaN	NA:NA:NA:NA:NA:NA
ENPEP	ENSG00000138792	ENST00000265162	4|111482715|111486441|1	hsa-miR-4468	3289 3295	-0.074	3279 3296	156.00	3268 3296	0.0243180575731107	4|111486004|111486010|1	NaN	NA:NA:NA:NA:NA:NA
ENPEP	ENSG00000138792	ENST00000265162	4|111482715|111486441|1	hsa-miR-3977	1315 1321	-0.020	1299 1322	156.00	1294 1322	0.00737015658298321	4|111484030|111484036|1	NaN	NA:NA:NA:NA:NA:NA
ENPEP	ENSG00000138792	ENST00000265162	4|111482715|111486441|1	hsa-miR-3977	49 55	-0.064	34 56	141.00	51 79	0.00880883390838692	4|111482764|111482770|1	NaN	NA:NA:NA:NA:NA:NA
ENPEP	ENSG00000138792	ENST00000265162	4|111482715|111486441|1	hsa-miR-3977	49 55	-0.064	34 56	141.00	28 56	0.00877748990164415	4|111482764|111482770|1	NaN	NA:NA:NA:NA:NA:NA
ENPEP	ENSG00000138792	ENST00000265162	4|111482715|111486441|1	hsa-miR-4726-3p	519 525	-0.129	506 526	155.00	498 526	0.0505230035412704	4|111483234|111483240|1	NaN	NA:NA:NA:NA:NA:NA
ENPEP	ENSG00000138792	ENST00000265162	4|111482715|111486441|1	hsa-miR-4726-3p	2330 2336	-0.057	2315 2337	158.00	2309 2337	0.025447922808557	4|111485045|111485051|1	NaN	NA:NA:NA:NA:NA:NA
ENPEP	ENSG00000138792	ENST00000265162	4|111482715|111486441|1	hsa-miR-4726-3p	2794 2800	-0.100	2781 2801	159.00	2773 2801	0.00952014683315897	4|111485509|111485515|1	NaN	NA:NA:NA:NA:NA:NA
ENPEP	ENSG00000138792	ENST00000265162	4|111482715|111486441|1	hsa-miR-3145-3p	282 289	-0.191	266 289	167.00	261 289	0.0371512041064047	4|111482997|111483004|1	NaN	NA:NA:NA:NA:NA:NA:NA
ENPEP	ENSG00000138792	ENST00000265162	4|111482715|111486441|1	hsa-miR-450b-5p	725 731	-0.104	711 732	162.00	704 732	0.0202002446738826	4|111483440|111483446|1	NaN	NA:NA:NA:NA:NA:NA
ENPEP	ENSG00000138792	ENST00000265162	4|111482715|111486441|1	hsa-miR-450b-5p	137 143	-0.026	123 144	149.00	116 144	0.016323868007436	4|111482852|111482858|1	NaN	NA:NA:NA:NA:NA:NA
ENPEP	ENSG00000138792	ENST00000265162	4|111482715|111486441|1	hsa-miR-17-3p	695 701	-0.109	681 702	142.00	674 702	0.0137537602886682	4|111483410|111483416|1	NaN	NA:NA:NA:NA:NA:NA
ENPEP	ENSG00000138792	ENST00000265162	4|111482715|111486441|1	hsa-miR-17-3p	3457 3463	-0.024	3441 3464	160.00	3436 3464	0.0180480945598155	4|111486172|111486178|1	NaN	NA:NA:NA:NA:NA:NA
ENPEP	ENSG00000138792	ENST00000265162	4|111482715|111486441|1	hsa-miR-4495	3613 3619	-0.043	3601 3620	145.00	3592 3620	0.033522724333589	4|111486328|111486334|1	NaN	NA:NA:NA:NA:NA:NA
ENPEP	ENSG00000138792	ENST00000265162	4|111482715|111486441|1	hsa-miR-4495	335 341	-0.020	322 342	140.00	314 342	0.031273598815929	4|111483050|111483056|1	NaN	NA:NA:NA:NA:NA:NA
ENPEP	ENSG00000138792	ENST00000265162	4|111482715|111486441|1	hsa-miR-98-5p	2884 2891	-0.138	2871 2891	158.00	2863 2891	0.0210098351971729	4|111485599|111485606|1	NaN	NA:NA:NA:NA:NA:NA:NA
ENPEP	ENSG00000138792	ENST00000265162	4|111482715|111486441|1	hsa-miR-26a-5p	535 541	-0.047	518 542	147.00	514 542	0.0180659457272865	4|111483250|111483256|1	NaN	NA:NA:NA:NA:NA:NA
ENPEP	ENSG00000138792	ENST00000265162	4|111482715|111486441|1	hsa-miR-26a-5p	407 413	-0.020	393 414	142.00	386 414	0.0115750911744856	4|111483122|111483128|1	NaN	NA:NA:NA:NA:NA:NA
ENPEP	ENSG00000138792	ENST00000265162	4|111482715|111486441|1	hsa-miR-103b	3090 3096	-0.129	3074 3097	145.00	3069 3097	0.00806020421476863	4|111485805|111485811|1	NaN	NA:NA:NA:NA:NA:NA
ENPEP	ENSG00000138792	ENST00000265162	4|111482715|111486441|1	hsa-miR-548m	275 282	-0.222	262 282	150.00	254 282	0.0295859773921441	4|111482990|111482997|1	NaN	NA:NA:NA:NA:NA:NA:NA
ENPEP	ENSG00000138792	ENST00000265162	4|111482715|111486441|1	hsa-miR-583	613 619	-0.153	600 620	159.00	592 620	0.0192988084247881	4|111483328|111483334|1	NaN	NA:NA:NA:NA:NA:NA
ENPEP	ENSG00000138792	ENST00000265162	4|111482715|111486441|1	hsa-miR-583	158 164	-0.065	145 165	150.00	137 165	0.0486522328748515	4|111482873|111482879|1	NaN	NA:NA:NA:NA:NA:NA
ENPEP	ENSG00000138792	ENST00000265162	4|111482715|111486441|1	hsa-miR-5197-3p	770 776	-0.020	753 777	156.00	749 777	0.0111784055314692	4|111483485|111483491|1	NaN	NA:NA:NA:NA:NA:NA
ENPEP	ENSG00000138792	ENST00000265162	4|111482715|111486441|1	hsa-miR-3662	473 480	-0.030	459 480	161.00	452 480	0.0459575873005177	4|111483188|111483195|1	NaN	NA:NA:NA:NA:NA:NA:NA
ENPEP	ENSG00000138792	ENST00000265162	4|111482715|111486441|1	hsa-miR-429	2710 2716	-0.020	2696 2717	162.00	2689 2717	0.00249449057596612	4|111485425|111485431|1	NaN	NA:NA:NA:NA:NA:NA
ENPEP	ENSG00000138792	ENST00000265162	4|111482715|111486441|1	hsa-miR-429	3306 3312	-0.020	3293 3313	146.00	3285 3313	0.00735508023459209	4|111486021|111486027|1	NaN	NA:NA:NA:NA:NA:NA
ENPEP	ENSG00000138792	ENST00000265162	4|111482715|111486441|1	hsa-miR-429	2023 2029	-0.020	2012 2030	164.00	2002 2030	0.00720829485208195	4|111484738|111484744|1	NaN	NA:NA:NA:NA:NA:NA
ENPEP	ENSG00000138792	ENST00000265162	4|111482715|111486441|1	hsa-miR-429	2179 2186	-0.030	2164 2186	145.00	2158 2186	0.00525495728854874	4|111484894|111484901|1	NaN	NA:NA:NA:NA:NA:NA:NA
ENPEP	ENSG00000138792	ENST00000265162	4|111482715|111486441|1	hsa-miR-3163	475 481	-0.020	461 482	152.00	454 482	0.0267394932760091	4|111483190|111483196|1	NaN	NA:NA:NA:NA:NA:NA
ENPEP	ENSG00000138792	ENST00000265162	4|111482715|111486441|1	hsa-miR-3163	1045 1051	-0.020	1032 1052	154.00	1024 1052	0.006660354677898	4|111483760|111483766|1	NaN	NA:NA:NA:NA:NA:NA
ENPEP	ENSG00000138792	ENST00000265162	4|111482715|111486441|1	hsa-miR-3163	441 447	-0.053	429 448	161.00	420 448	0.0283006223708037	4|111483156|111483162|1	NaN	NA:NA:NA:NA:NA:NA
ENPEP	ENSG00000138792	ENST00000265162	4|111482715|111486441|1	hsa-miR-4529-3p	2387 2394	-0.152	2374 2394	143.00	2366 2394	0.00997727154884697	4|111485102|111485109|1	NaN	NA:NA:NA:NA:NA:NA:NA
ENPEP	ENSG00000138792	ENST00000265162	4|111482715|111486441|1	hsa-miR-4529-3p	1196 1202	-0.212	1181 1203	150.00	1175 1203	0.0166239138170488	4|111483911|111483917|1	NaN	NA:NA:NA:NA:NA:NA
ENPEP	ENSG00000138792	ENST00000265162	4|111482715|111486441|1	hsa-miR-142-5p	1388 1395	-0.030	1374 1395	144.00	1367 1395	0.00334678352815283	4|111484103|111484110|1	NaN	NA:NA:NA:NA:NA:NA:NA
ENPEP	ENSG00000138792	ENST00000265162	4|111482715|111486441|1	hsa-miR-142-5p	1346 1352	-0.077	1334 1353	153.00	1325 1353	0.00813959815849601	4|111484061|111484067|1	NaN	NA:NA:NA:NA:NA:NA
ENPEP	ENSG00000138792	ENST00000265162	4|111482715|111486441|1	hsa-miR-661	2721 2728	-0.222	2700 2728	151.00	2700 2728	0.0358275947510469	4|111485436|111485443|1	NaN	NA:NA:NA:NA:NA:NA:NA
ENPEP	ENSG00000138792	ENST00000265162	4|111482715|111486441|1	hsa-miR-5692a	1535 1541	-0.020	1521 1542	140.00	1514 1542	0.00174533191211127	4|111484250|111484256|1	NaN	NA:NA:NA:NA:NA:NA
ENPEP	ENSG00000138792	ENST00000265162	4|111482715|111486441|1	hsa-miR-5692a	911 917	-0.020	897 918	140.00	890 918	0.00618170744221997	4|111483626|111483632|1	NaN	NA:NA:NA:NA:NA:NA
ENPEP	ENSG00000138792	ENST00000265162	4|111482715|111486441|1	hsa-miR-5692a	1525 1531	-0.020	1521 1542	140.00	1514 1542	0.00174533191211127	4|111484240|111484246|1	NaN	NA:NA:NA:NA:NA:NA
ENPEP	ENSG00000138792	ENST00000265162	4|111482715|111486441|1	hsa-miR-5692a	1525 1531	-0.020	1521 1542	140.00	1504 1532	0.0082512868733898	4|111484240|111484246|1	NaN	NA:NA:NA:NA:NA:NA
ENPEP	ENSG00000138792	ENST00000265162	4|111482715|111486441|1	hsa-miR-5692a	1525 1531	-0.020	1511 1532	145.00	1514 1542	0.00174533191211127	4|111484240|111484246|1	NaN	NA:NA:NA:NA:NA:NA
ENPEP	ENSG00000138792	ENST00000265162	4|111482715|111486441|1	hsa-miR-5692a	1525 1531	-0.020	1511 1532	145.00	1504 1532	0.0082512868733898	4|111484240|111484246|1	NaN	NA:NA:NA:NA:NA:NA
ENPEP	ENSG00000138792	ENST00000265162	4|111482715|111486441|1	hsa-miR-4438	3101 3107	-0.033	3087 3108	149.00	3080 3108	0.024733576155164	4|111485816|111485822|1	NaN	NA:NA:NA:NA:NA:NA
ENPEP	ENSG00000138792	ENST00000265162	4|111482715|111486441|1	hsa-miR-1185-5p	1589 1596	-0.203	1576 1596	140.00	1568 1596	0.00636033613191771	4|111484304|111484311|1	NaN	NA:NA:NA:NA:NA:NA:NA
ENPEP	ENSG00000138792	ENST00000265162	4|111482715|111486441|1	hsa-miR-587	1322 1329	-0.030	1309 1329	151.00	1301 1329	0.013195837478446	4|111484037|111484044|1	NaN	NA:NA:NA:NA:NA:NA:NA
ENPEP	ENSG00000138792	ENST00000265162	4|111482715|111486441|1	hsa-miR-106a-3p	723 730	-0.181	709 730	152.00	702 730	0.0251446991007191	4|111483438|111483445|1	NaN	NA:NA:NA:NA:NA:NA:NA
ENPEP	ENSG00000138792	ENST00000265162	4|111482715|111486441|1	hsa-miR-875-3p	1501 1508	-0.072	1488 1508	140.00	1480 1508	0.00677460471336496	4|111484216|111484223|1	NaN	NA:NA:NA:NA:NA:NA:NA
ENPEP	ENSG00000138792	ENST00000265162	4|111482715|111486441|1	hsa-miR-875-3p	662 668	-0.020	648 669	145.00	641 669	0.00921782066415486	4|111483377|111483383|1	NaN	NA:NA:NA:NA:NA:NA
ENPEP	ENSG00000138792	ENST00000265162	4|111482715|111486441|1	hsa-miR-548an	578 584	-0.042	568 585	141.00	557 585	0.0103683943758716	4|111483293|111483299|1	NaN	NA:NA:NA:NA:NA:NA
ENPEP	ENSG00000138792	ENST00000265162	4|111482715|111486441|1	hsa-miR-548an	1794 1800	-0.074	1782 1801	145.00	1779 1807	0.000808535993742537	4|111484509|111484515|1	NaN	NA:NA:NA:NA:NA:NA
ENPEP	ENSG00000138792	ENST00000265162	4|111482715|111486441|1	hsa-miR-548an	1794 1800	-0.074	1782 1801	145.00	1773 1801	0.00679403170093109	4|111484509|111484515|1	NaN	NA:NA:NA:NA:NA:NA
ENPEP	ENSG00000138792	ENST00000265162	4|111482715|111486441|1	hsa-miR-5697	2813 2819	-0.020	2800 2820	151.00	2792 2820	0.022070606786067	4|111485528|111485534|1	NaN	NA:NA:NA:NA:NA:NA
ENPEP	ENSG00000138792	ENST00000265162	4|111482715|111486441|1	hsa-miR-548c-3p	384 391	-0.030	372 391	148.00	363 391	0.0311463643676755	4|111483099|111483106|1	NaN	NA:NA:NA:NA:NA:NA:NA
ENPEP	ENSG00000138792	ENST00000265162	4|111482715|111486441|1	hsa-miR-4476	3542 3548	-0.095	3528 3549	156.00	3521 3549	0.0285424006933747	4|111486257|111486263|1	NaN	NA:NA:NA:NA:NA:NA
ENPEP	ENSG00000138792	ENST00000265162	4|111482715|111486441|1	hsa-miR-373-5p	3440 3446	-0.020	3426 3447	156.00	3419 3447	0.0166336532448293	4|111486155|111486161|1	NaN	NA:NA:NA:NA:NA:NA
ENPEP	ENSG00000138792	ENST00000265162	4|111482715|111486441|1	hsa-miR-3150b-3p	42 48	-0.142	29 49	143.00	21 49	0.016123195129359	4|111482757|111482763|1	NaN	NA:NA:NA:NA:NA:NA
ENPEP	ENSG00000138792	ENST00000265162	4|111482715|111486441|1	hsa-miR-3150b-3p	610 616	-0.142	597 617	140.00	589 617	0.0138848025741973	4|111483325|111483331|1	NaN	NA:NA:NA:NA:NA:NA
ENPEP	ENSG00000138792	ENST00000265162	4|111482715|111486441|1	hsa-miR-3150b-3p	3533 3539	-0.135	3519 3540	144.00	3512 3540	0.0145116013489889	4|111486248|111486254|1	NaN	NA:NA:NA:NA:NA:NA
ENPEP	ENSG00000138792	ENST00000265162	4|111482715|111486441|1	hsa-miR-4266	1176 1182	-0.159	1168 1183	142.00	1155 1183	0.0151929356850325	4|111483891|111483897|1	NaN	NA:NA:NA:NA:NA:NA
ENPEP	ENSG00000138792	ENST00000265162	4|111482715|111486441|1	hsa-miR-5571-5p	1309 1315	-0.020	1297 1316	151.00	1288 1316	0.00807073585609451	4|111484024|111484030|1	NaN	NA:NA:NA:NA:NA:NA
ENPEP	ENSG00000138792	ENST00000265162	4|111482715|111486441|1	hsa-miR-4451	3503 3510	-0.280	3496 3510	144.00	3482 3510	0.0361478926682045	4|111486218|111486225|1	NaN	NA:NA:NA:NA:NA:NA:NA
ENPEP	ENSG00000138792	ENST00000265162	4|111482715|111486441|1	hsa-miR-3681-3p	120 126	-0.103	106 127	155.00	99 127	0.0263322883268719	4|111482835|111482841|1	NaN	NA:NA:NA:NA:NA:NA
ENPEP	ENSG00000138792	ENST00000265162	4|111482715|111486441|1	hsa-miR-4717-5p	60 67	-0.366	46 67	140.00	39 67	0.0498349728424724	4|111482775|111482782|1	NaN	NA:NA:NA:NA:NA:NA:NA
ENPEP	ENSG00000138792	ENST00000265162	4|111482715|111486441|1	hsa-miR-5007-3p	546 553	-0.164	532 553	152.00	525 553	0.0221428008537957	4|111483261|111483268|1	NaN	NA:NA:NA:NA:NA:NA:NA
ENPEP	ENSG00000138792	ENST00000265162	4|111482715|111486441|1	hsa-miR-5192	608 614	-0.173	594 615	140.00	587 615	0.0203345338062465	4|111483323|111483329|1	NaN	NA:NA:NA:NA:NA:NA
ENPEP	ENSG00000138792	ENST00000265162	4|111482715|111486441|1	hsa-miR-30d-5p	1854 1860	-0.086	1840 1861	140.00	1833 1861	0.00497646767501845	4|111484569|111484575|1	NaN	NA:NA:NA:NA:NA:NA
ENPEP	ENSG00000138792	ENST00000265162	4|111482715|111486441|1	hsa-miR-105-5p	53 59	-0.120	37 60	156.00	32 60	0.0286130917800427	4|111482768|111482774|1	NaN	NA:NA:NA:NA:NA:NA
ENPEP	ENSG00000138792	ENST00000265162	4|111482715|111486441|1	hsa-miR-494-3p	2055 2061	-0.020	2042 2062	148.00	2034 2062	0.0044832256521248	4|111484770|111484776|1	NaN	NA:NA:NA:NA:NA:NA
ENPEP	ENSG00000138792	ENST00000265162	4|111482715|111486441|1	hsa-miR-494-3p	1228 1235	-0.030	1214 1235	145.00	1207 1235	0.0236680697841892	4|111483943|111483950|1	NaN	NA:NA:NA:NA:NA:NA:NA
ENPEP	ENSG00000138792	ENST00000265162	4|111482715|111486441|1	hsa-miR-1297	535 541	-0.047	524 542	146.00	514 542	0.0188429917927135	4|111483250|111483256|1	NaN	NA:NA:NA:NA:NA:NA
ENPEP	ENSG00000138792	ENST00000265162	4|111482715|111486441|1	hsa-miR-1297	407 413	-0.038	398 414	142.00	386 414	0.0115572890917427	4|111483122|111483128|1	NaN	NA:NA:NA:NA:NA:NA
ENPEP	ENSG00000138792	ENST00000265162	4|111482715|111486441|1	hsa-miR-2110	704 711	-0.153	689 711	153.00	683 711	0.0332461563337379	4|111483419|111483426|1	NaN	NA:NA:NA:NA:NA:NA:NA
ENPEP	ENSG00000138792	ENST00000265162	4|111482715|111486441|1	hsa-miR-200c-3p	2710 2716	-0.020	2695 2717	155.00	2689 2717	0.00309834928278114	4|111485425|111485431|1	NaN	NA:NA:NA:NA:NA:NA
ENPEP	ENSG00000138792	ENST00000265162	4|111482715|111486441|1	hsa-miR-200c-3p	3306 3312	-0.020	3291 3313	150.00	3285 3313	0.0113608803050387	4|111486021|111486027|1	NaN	NA:NA:NA:NA:NA:NA
ENPEP	ENSG00000138792	ENST00000265162	4|111482715|111486441|1	hsa-miR-200c-3p	2023 2029	-0.020	2009 2030	143.00	2002 2030	0.00374879638270745	4|111484738|111484744|1	NaN	NA:NA:NA:NA:NA:NA
ENPEP	ENSG00000138792	ENST00000265162	4|111482715|111486441|1	hsa-miR-200c-3p	2179 2186	-0.030	2164 2186	142.00	2158 2186	0.00486764632845475	4|111484894|111484901|1	NaN	NA:NA:NA:NA:NA:NA:NA
ENPEP	ENSG00000138792	ENST00000265162	4|111482715|111486441|1	hsa-miR-193b-3p	3198 3204	-0.197	3183 3205	147.00	3177 3205	0.0164993081493254	4|111485913|111485919|1	NaN	NA:NA:NA:NA:NA:NA
ENPEP	ENSG00000138792	ENST00000265162	4|111482715|111486441|1	hsa-miR-193b-3p	2176 2183	-0.222	2162 2183	142.00	2155 2183	0.00713453781410783	4|111484891|111484898|1	NaN	NA:NA:NA:NA:NA:NA:NA
ENPEP	ENSG00000138792	ENST00000265162	4|111482715|111486441|1	hsa-miR-374b-5p	2989 2995	-0.020	2973 2996	154.00	2968 2996	0.00818800983351006	4|111485704|111485710|1	NaN	NA:NA:NA:NA:NA:NA
ENPEP	ENSG00000138792	ENST00000265162	4|111482715|111486441|1	hsa-miR-138-1-3p	311 318	-0.133	297 318	155.00	290 318	0.0307702786192428	4|111483026|111483033|1	NaN	NA:NA:NA:NA:NA:NA:NA
ENPEP	ENSG00000138792	ENST00000265162	4|111482715|111486441|1	hsa-miR-138-1-3p	2464 2471	-0.030	2450 2471	140.00	2443 2471	0.00386258024850144	4|111485179|111485186|1	NaN	NA:NA:NA:NA:NA:NA:NA
ENPEP	ENSG00000138792	ENST00000265162	4|111482715|111486441|1	hsa-miR-4678	273 279	-0.214	260 280	146.00	252 280	0.0277379247872645	4|111482988|111482994|1	NaN	NA:NA:NA:NA:NA:NA
ENPEP	ENSG00000138792	ENST00000265162	4|111482715|111486441|1	hsa-miR-340-5p	1389 1396	-0.030	1372 1396	145.00	1368 1396	0.00737890360986876	4|111484104|111484111|1	NaN	NA:NA:NA:NA:NA:NA:NA
ENPEP	ENSG00000138792	ENST00000265162	4|111482715|111486441|1	hsa-miR-4729	3687 3693	-0.039	3673 3694	143.00	3666 3694	0.0109663550395505	4|111486402|111486408|1	NaN	NA:NA:NA:NA:NA:NA
ENPEP	ENSG00000138792	ENST00000265162	4|111482715|111486441|1	hsa-miR-5590-3p	1388 1395	-0.030	1371 1395	152.00	1367 1395	0.00572660477390297	4|111484103|111484110|1	NaN	NA:NA:NA:NA:NA:NA:NA
ENPEP	ENSG00000138792	ENST00000265162	4|111482715|111486441|1	hsa-miR-5590-3p	1346 1352	-0.037	1332 1353	157.00	1325 1353	0.0113087504449883	4|111484061|111484067|1	NaN	NA:NA:NA:NA:NA:NA
ENPEP	ENSG00000138792	ENST00000265162	4|111482715|111486441|1	hsa-miR-3916	3544 3551	-0.030	3526 3551	147.00	3523 3551	0.0118309651389402	4|111486259|111486266|1	NaN	NA:NA:NA:NA:NA:NA:NA
ENPEP	ENSG00000138792	ENST00000265162	4|111482715|111486441|1	hsa-miR-3916	156 162	-0.128	138 163	159.00	135 163	0.0397587180416989	4|111482871|111482877|1	NaN	NA:NA:NA:NA:NA:NA
ENPEP	ENSG00000138792	ENST00000265162	4|111482715|111486441|1	hsa-miR-1253	771 777	-0.051	755 778	156.00	750 778	0.00645348431685939	4|111483486|111483492|1	NaN	NA:NA:NA:NA:NA:NA
ENPEP	ENSG00000138792	ENST00000265162	4|111482715|111486441|1	hsa-miR-1253	369 375	-0.120	356 376	140.00	348 376	0.0301415431948772	4|111483084|111483090|1	NaN	NA:NA:NA:NA:NA:NA
ENPEP	ENSG00000138792	ENST00000265162	4|111482715|111486441|1	hsa-miR-548ar-3p	3610 3616	-0.010	3596 3616	143.00	3588 3616	0.0145683947472094	4|111486325|111486331|1	NaN	NA:NA:NA:NA:NA:NA
ENPEP	ENSG00000138792	ENST00000265162	4|111482715|111486441|1	hsa-miR-148a-5p	2669 2675	-0.020	2654 2676	158.00	2648 2676	0.00638282124398816	4|111485384|111485390|1	NaN	NA:NA:NA:NA:NA:NA
ENPEP	ENSG00000138792	ENST00000265162	4|111482715|111486441|1	hsa-miR-148a-5p	3367 3374	-0.061	3353 3374	142.00	3346 3374	0.0127352043631676	4|111486082|111486089|1	NaN	NA:NA:NA:NA:NA:NA:NA
ENPEP	ENSG00000138792	ENST00000265162	4|111482715|111486441|1	hsa-miR-4500	2884 2891	-0.138	2875 2891	145.00	2863 2891	0.0197453164828008	4|111485599|111485606|1	NaN	NA:NA:NA:NA:NA:NA:NA
ENPEP	ENSG00000138792	ENST00000265162	4|111482715|111486441|1	hsa-miR-580-3p	2435 2442	-0.030	2421 2442	148.00	2414 2442	0.0263728540718252	4|111485150|111485157|1	NaN	NA:NA:NA:NA:NA:NA:NA
ENPEP	ENSG00000138792	ENST00000265162	4|111482715|111486441|1	hsa-miR-559	1999 2005	-0.020	1987 2006	144.00	1978 2006	0.00188949139625087	4|111484714|111484720|1	NaN	NA:NA:NA:NA:NA:NA
ENPEP	ENSG00000138792	ENST00000265162	4|111482715|111486441|1	hsa-miR-4477b	3700 3707	-0.165	3686 3707	144.00	3679 3707	0.0202551947303954	4|111486415|111486422|1	NaN	NA:NA:NA:NA:NA:NA:NA
ENPEP	ENSG00000138792	ENST00000265162	4|111482715|111486441|1	hsa-miR-5692b	1523 1529	-0.031	1512 1530	141.00	1502 1530	0.00788874545883422	4|111484238|111484244|1	NaN	NA:NA:NA:NA:NA:NA
ENPEP	ENSG00000138792	ENST00000265162	4|111482715|111486441|1	hsa-miR-5692b	1523 1529	-0.031	1512 1530	141.00	1512 1540	0.00100574691634905	4|111484238|111484244|1	NaN	NA:NA:NA:NA:NA:NA
ENPEP	ENSG00000138792	ENST00000265162	4|111482715|111486441|1	hsa-miR-5692b	1668 1674	-0.020	1656 1675	140.00	1647 1675	0.00197753991809579	4|111484383|111484389|1	NaN	NA:NA:NA:NA:NA:NA
ENPEP	ENSG00000138792	ENST00000265162	4|111482715|111486441|1	hsa-miR-3133	3527 3533	-0.047	3513 3534	140.00	3506 3534	0.0102273964817976	4|111486242|111486248|1	NaN	NA:NA:NA:NA:NA:NA
ENPEP	ENSG00000138792	ENST00000265162	4|111482715|111486441|1	hsa-miR-5009-5p	1195 1202	-0.229	1176 1202	157.00	1174 1202	0.0319268820700713	4|111483910|111483917|1	NaN	NA:NA:NA:NA:NA:NA:NA
ENPEP	ENSG00000138792	ENST00000265162	4|111482715|111486441|1	hsa-miR-513a-3p	1497 1503	-0.020	1483 1504	151.00	1476 1504	0.00520471581542798	4|111484212|111484218|1	NaN	NA:NA:NA:NA:NA:NA
ENPEP	ENSG00000138792	ENST00000265162	4|111482715|111486441|1	hsa-miR-5001-3p	905 911	-0.164	890 912	148.00	884 912	0.01361208588553	4|111483620|111483626|1	NaN	NA:NA:NA:NA:NA:NA
ENPEP	ENSG00000138792	ENST00000265162	4|111482715|111486441|1	hsa-miR-5001-3p	1204 1211	-0.197	1190 1211	142.00	1183 1211	0.0259242298071352	4|111483919|111483926|1	NaN	NA:NA:NA:NA:NA:NA:NA
ENPEP	ENSG00000138792	ENST00000265162	4|111482715|111486441|1	hsa-miR-5001-3p	3237 3244	-0.160	3223 3244	140.00	3216 3244	0.0413424563844991	4|111485952|111485959|1	NaN	NA:NA:NA:NA:NA:NA:NA
ENPEP	ENSG00000138792	ENST00000265162	4|111482715|111486441|1	hsa-miR-193b-5p	2600 2606	-0.127	2585 2607	151.00	2579 2607	0.0188444571727721	4|111485315|111485321|1	NaN	NA:NA:NA:NA:NA:NA
ENPEP	ENSG00000138792	ENST00000265162	4|111482715|111486441|1	hsa-miR-193b-5p	1580 1587	-0.280	1566 1587	156.00	1559 1587	0.0102363127753744	4|111484295|111484302|1	NaN	NA:NA:NA:NA:NA:NA:NA
ENPEP	ENSG00000138792	ENST00000265162	4|111482715|111486441|1	hsa-miR-449c-3p	2569 2575	-0.125	2554 2576	140.00	2548 2576	0.00713624718612739	4|111485284|111485290|1	NaN	NA:NA:NA:NA:NA:NA
ENPEP	ENSG00000138792	ENST00000265162	4|111482715|111486441|1	hsa-miR-892b	2707 2714	-0.078	2694 2714	146.00	2686 2714	0.00579177736638031	4|111485422|111485429|1	NaN	NA:NA:NA:NA:NA:NA:NA
ENPEP	ENSG00000138792	ENST00000265162	4|111482715|111486441|1	hsa-miR-4774-5p	400 406	-0.256	386 407	151.00	379 407	0.0210603128055294	4|111483115|111483121|1	NaN	NA:NA:NA:NA:NA:NA
ENPEP	ENSG00000138792	ENST00000265162	4|111482715|111486441|1	hsa-miR-3936	3412 3418	-0.199	3398 3419	152.00	3391 3419	0.0145902307928863	4|111486127|111486133|1	NaN	NA:NA:NA:NA:NA:NA
ENPEP	ENSG00000138792	ENST00000265162	4|111482715|111486441|1	hsa-miR-4426	427 434	-0.205	418 434	147.00	406 434	0.0328615255076816	4|111483142|111483149|1	NaN	NA:NA:NA:NA:NA:NA:NA
ENPEP	ENSG00000138792	ENST00000265162	4|111482715|111486441|1	hsa-miR-3173-3p	3539 3545	-0.114	3526 3546	149.00	3518 3546	0.0181314417209053	4|111486254|111486260|1	NaN	NA:NA:NA:NA:NA:NA
ENPEP	ENSG00000138792	ENST00000265162	4|111482715|111486441|1	hsa-miR-4647	427 434	-0.205	412 434	154.00	406 434	0.0648071172120934	4|111483142|111483149|1	NaN	NA:NA:NA:NA:NA:NA:NA
ENPEP	ENSG00000138792	ENST00000265162	4|111482715|111486441|1	hsa-miR-193a-3p	3198 3204	-0.197	3183 3205	159.00	3177 3205	0.0167967382153994	4|111485913|111485919|1	NaN	NA:NA:NA:NA:NA:NA
ENPEP	ENSG00000138792	ENST00000265162	4|111482715|111486441|1	hsa-miR-193a-3p	2176 2183	-0.206	2162 2183	145.00	2155 2183	0.0106338715168518	4|111484891|111484898|1	NaN	NA:NA:NA:NA:NA:NA:NA
ENPEP	ENSG00000138792	ENST00000265162	4|111482715|111486441|1	hsa-miR-4490	2488 2494	-0.097	2478 2495	141.00	2467 2495	0.0049914990165153	4|111485203|111485209|1	NaN	NA:NA:NA:NA:NA:NA
ENPEP	ENSG00000138792	ENST00000265162	4|111482715|111486441|1	hsa-miR-4490	1571 1578	-0.203	1557 1578	149.00	1550 1578	0.00995722541319586	4|111484286|111484293|1	NaN	NA:NA:NA:NA:NA:NA:NA
ENPEP	ENSG00000138792	ENST00000265162	4|111482715|111486441|1	hsa-miR-877-5p	3545 3551	-0.116	3532 3552	149.00	3524 3552	0.0200796433065672	4|111486260|111486266|1	NaN	NA:NA:NA:NA:NA:NA
ENPEP	ENSG00000138792	ENST00000265162	4|111482715|111486441|1	hsa-miR-877-5p	3501 3507	-0.124	3488 3508	147.00	3480 3508	0.0200280987770884	4|111486216|111486222|1	NaN	NA:NA:NA:NA:NA:NA
ENPEP	ENSG00000138792	ENST00000265162	4|111482715|111486441|1	hsa-miR-4273	1844 1851	-0.030	1834 1851	144.00	1823 1851	0.00811266448079252	4|111484559|111484566|1	NaN	NA:NA:NA:NA:NA:NA:NA
ENPEP	ENSG00000138792	ENST00000265162	4|111482715|111486441|1	hsa-miR-4795-3p	3649 3655	-0.020	3637 3656	149.00	3628 3656	0.0125488535074584	4|111486364|111486370|1	NaN	NA:NA:NA:NA:NA:NA
ENPEP	ENSG00000138792	ENST00000265162	4|111482715|111486441|1	hsa-miR-4795-3p	2265 2272	-0.030	2252 2272	154.00	2244 2272	0.0118971398000518	4|111484980|111484987|1	NaN	NA:NA:NA:NA:NA:NA:NA
ENPEP	ENSG00000138792	ENST00000265162	4|111482715|111486441|1	hsa-miR-30b-5p	1854 1860	-0.119	1840 1861	152.00	1833 1861	0.00647190404948138	4|111484569|111484575|1	NaN	NA:NA:NA:NA:NA:NA
ENPEP	ENSG00000138792	ENST00000265162	4|111482715|111486441|1	hsa-miR-138-2-3p	259 265	-0.050	244 266	149.00	238 266	0.0309812370958328	4|111482974|111482980|1	NaN	NA:NA:NA:NA:NA:NA
ENPEP	ENSG00000138792	ENST00000265162	4|111482715|111486441|1	hsa-miR-3125	3544 3551	-0.030	3531 3551	157.00	3523 3551	0.0145059603240506	4|111486259|111486266|1	NaN	NA:NA:NA:NA:NA:NA:NA
ENPEP	ENSG00000138792	ENST00000265162	4|111482715|111486441|1	hsa-miR-3125	156 162	-0.116	143 163	148.00	135 163	0.0209036639368851	4|111482871|111482877|1	NaN	NA:NA:NA:NA:NA:NA
ENPEP	ENSG00000138792	ENST00000265162	4|111482715|111486441|1	hsa-miR-3658	1413 1419	-0.020	1397 1420	158.00	1392 1420	0.00902962208585312	4|111484128|111484134|1	NaN	NA:NA:NA:NA:NA:NA
ENPEP	ENSG00000138792	ENST00000265162	4|111482715|111486441|1	hsa-miR-3658	916 923	-0.030	903 923	147.00	895 923	0.0222458905960284	4|111483631|111483638|1	NaN	NA:NA:NA:NA:NA:NA:NA
ENPEP	ENSG00000138792	ENST00000265162	4|111482715|111486441|1	hsa-miR-4753-3p	896 902	-0.020	882 903	160.00	875 903	0.00953944597532104	4|111483611|111483617|1	NaN	NA:NA:NA:NA:NA:NA
ENPEP	ENSG00000138792	ENST00000265162	4|111482715|111486441|1	hsa-miR-1299	1502 1508	-0.104	1486 1509	147.00	1481 1509	0.0075687447696981	4|111484217|111484223|1	NaN	NA:NA:NA:NA:NA:NA
ENPEP	ENSG00000138792	ENST00000265162	4|111482715|111486441|1	hsa-miR-1299	3311 3317	-0.059	3296 3318	160.00	3290 3318	0.0141643507013369	4|111486026|111486032|1	NaN	NA:NA:NA:NA:NA:NA
ENPEP	ENSG00000138792	ENST00000265162	4|111482715|111486441|1	hsa-miR-1299	2218 2224	-0.063	2203 2225	154.00	2197 2225	0.0090424479284965	4|111484933|111484939|1	NaN	NA:NA:NA:NA:NA:NA
ENPEP	ENSG00000138792	ENST00000265162	4|111482715|111486441|1	hsa-miR-765	3534 3540	-0.239	3521 3541	171.00	3513 3541	0.0252087097593353	4|111486249|111486255|1	NaN	NA:NA:NA:NA:NA:NA
ENPEP	ENSG00000138792	ENST00000265162	4|111482715|111486441|1	hsa-miR-765	3534 3540	-0.239	3521 3541	171.00	3516 3544	0.0100024192404149	4|111486249|111486255|1	NaN	NA:NA:NA:NA:NA:NA
ENPEP	ENSG00000138792	ENST00000265162	4|111482715|111486441|1	hsa-miR-765	3537 3543	-0.218	3521 3541	171.00	3513 3541	0.0252087097593353	4|111486252|111486256|1	NaN	NA:NA:NA:NA
ENPEP	ENSG00000138792	ENST00000265162	4|111482715|111486441|1	hsa-miR-765	3537 3543	-0.218	3521 3541	171.00	3516 3544	0.0100024192404149	4|111486252|111486256|1	NaN	NA:NA:NA:NA
ENPEP	ENSG00000138792	ENST00000265162	4|111482715|111486441|1	hsa-miR-4735-5p	2251 2257	-0.032	2237 2258	143.00	2230 2258	0.0122155353721335	4|111484966|111484972|1	NaN	NA:NA:NA:NA:NA:NA
ENPEP	ENSG00000138792	ENST00000265162	4|111482715|111486441|1	hsa-miR-4735-5p	817 824	-0.030	801 824	146.00	796 824	0.0175626090938973	4|111483532|111483539|1	NaN	NA:NA:NA:NA:NA:NA:NA
ENPEP	ENSG00000138792	ENST00000265162	4|111482715|111486441|1	hsa-miR-3678-3p	1009 1015	-0.091	994 1016	152.00	988 1016	0.0233435859070635	4|111483724|111483730|1	NaN	NA:NA:NA:NA:NA:NA
ENPEP	ENSG00000138792	ENST00000265162	4|111482715|111486441|1	hsa-miR-940	3575 3581	-0.060	3562 3582	140.00	3554 3582	0.0201584335374241	4|111486290|111486296|1	NaN	NA:NA:NA:NA:NA:NA
ENPEP	ENSG00000138792	ENST00000265162	4|111482715|111486441|1	hsa-miR-4662b	427 434	-0.323	412 434	155.00	406 434	0.0501865965948542	4|111483142|111483149|1	NaN	NA:NA:NA:NA:NA:NA:NA
ENPEP	ENSG00000138792	ENST00000265162	4|111482715|111486441|1	hsa-miR-4662b	427 434	-0.323	412 434	155.00	412 440	0.00871164004683284	4|111483142|111483149|1	NaN	NA:NA:NA:NA:NA:NA:NA
ENPEP	ENSG00000138792	ENST00000265162	4|111482715|111486441|1	hsa-miR-374a-5p	2989 2995	-0.020	2973 2996	162.00	2968 2996	0.00556629021695629	4|111485704|111485710|1	NaN	NA:NA:NA:NA:NA:NA
ENPEP	ENSG00000138792	ENST00000265162	4|111482715|111486441|1	hsa-miR-4668-3p	853 860	-0.030	838 860	142.00	832 860	0.0199842824706091	4|111483568|111483575|1	NaN	NA:NA:NA:NA:NA:NA:NA
ENPEP	ENSG00000138792	ENST00000265162	4|111482715|111486441|1	hsa-miR-129-5p	2416 2422	-0.020	2404 2423	144.00	2395 2423	0.0039309650078921	4|111485131|111485137|1	NaN	NA:NA:NA:NA:NA:NA
ENPEP	ENSG00000138792	ENST00000265162	4|111482715|111486441|1	hsa-miR-129-5p	1547 1553	-0.067	1535 1554	152.00	1526 1554	0.00309596497640622	4|111484262|111484268|1	NaN	NA:NA:NA:NA:NA:NA
ENPEP	ENSG00000138792	ENST00000265162	4|111482715|111486441|1	hsa-miR-129-5p	2165 2171	-0.020	2152 2172	159.00	2144 2172	0.00296149340114808	4|111484880|111484886|1	NaN	NA:NA:NA:NA:NA:NA
ENPEP	ENSG00000138792	ENST00000265162	4|111482715|111486441|1	hsa-miR-30c-5p	1854 1860	-0.119	1839 1861	142.00	1833 1861	0.00666859617127345	4|111484569|111484575|1	NaN	NA:NA:NA:NA:NA:NA
ENPEP	ENSG00000138792	ENST00000265162	4|111482715|111486441|1	hsa-miR-26b-5p	535 541	-0.047	519 542	150.00	514 542	0.0164540922412688	4|111483250|111483256|1	NaN	NA:NA:NA:NA:NA:NA
ENPEP	ENSG00000138792	ENST00000265162	4|111482715|111486441|1	hsa-miR-26b-5p	407 413	-0.020	394 414	142.00	386 414	0.0119802628821701	4|111483122|111483128|1	NaN	NA:NA:NA:NA:NA:NA
ENPEP	ENSG00000138792	ENST00000265162	4|111482715|111486441|1	hsa-miR-641	488 495	-0.154	469 495	163.00	467 495	0.0316654298841655	4|111483203|111483210|1	NaN	NA:NA:NA:NA:NA:NA:NA
ENPEP	ENSG00000138792	ENST00000265162	4|111482715|111486441|1	hsa-miR-641	132 138	-0.047	115 139	161.00	111 139	0.0311478364432243	4|111482847|111482853|1	NaN	NA:NA:NA:NA:NA:NA
ENPEP	ENSG00000138792	ENST00000265162	4|111482715|111486441|1	hsa-miR-548av-3p	2726 2733	-0.030	2714 2733	140.00	2705 2733	0.00947004597555057	4|111485441|111485448|1	NaN	NA:NA:NA:NA:NA:NA:NA
ENPEP	ENSG00000138792	ENST00000265162	4|111482715|111486441|1	hsa-miR-1305	3629 3636	-0.030	3610 3636	154.00	3608 3636	0.0473381017764844	4|111486344|111486351|1	NaN	NA:NA:NA:NA:NA:NA:NA
ENPEP	ENSG00000138792	ENST00000265162	4|111482715|111486441|1	hsa-miR-4422	106 112	-0.030	93 113	142.00	85 113	0.0216653201559148	4|111482821|111482827|1	NaN	NA:NA:NA:NA:NA:NA
ENPEP	ENSG00000138792	ENST00000265162	4|111482715|111486441|1	hsa-miR-4422	2774 2780	-0.038	2761 2781	140.00	2753 2781	0.0102738555312228	4|111485489|111485495|1	NaN	NA:NA:NA:NA:NA:NA
ENPEP	ENSG00000138792	ENST00000265162	4|111482715|111486441|1	hsa-miR-345-3p	3553 3559	-0.036	3539 3560	155.00	3532 3560	0.0110242622702729	4|111486268|111486274|1	NaN	NA:NA:NA:NA:NA:NA
ENPEP	ENSG00000138792	ENST00000265162	4|111482715|111486441|1	hsa-miR-30e-5p	1854 1860	-0.108	1840 1861	140.00	1833 1861	0.00519481653563851	4|111484569|111484575|1	NaN	NA:NA:NA:NA:NA:NA
ENPEP	ENSG00000138792	ENST00000265162	4|111482715|111486441|1	hsa-miR-5582-3p	529 536	-0.030	516 536	147.00	508 536	0.0293629775219979	4|111483244|111483251|1	NaN	NA:NA:NA:NA:NA:NA:NA
ENPEP	ENSG00000138792	ENST00000265162	4|111482715|111486441|1	hsa-miR-5582-3p	3710 3717	-0.057	3692 3717	159.00	3689 3717	0.0553602507390071	4|111486425|111486432|1	NaN	NA:NA:NA:NA:NA:NA:NA
ENPEP	ENSG00000138792	ENST00000265162	4|111482715|111486441|1	hsa-miR-4699-3p	2076 2082	-0.020	2059 2083	152.00	2055 2083	0.00664767227533914	4|111484791|111484797|1	NaN	NA:NA:NA:NA:NA:NA
ENPEP	ENSG00000138792	ENST00000265162	4|111482715|111486441|1	hsa-miR-4699-3p	1450 1456	-0.020	1436 1457	140.00	1429 1457	0.00553612408714877	4|111484165|111484171|1	NaN	NA:NA:NA:NA:NA:NA
ENPEP	ENSG00000138792	ENST00000265162	4|111482715|111486441|1	hsa-miR-3617-5p	488 495	-0.154	472 495	159.00	467 495	0.0316654298841655	4|111483203|111483210|1	NaN	NA:NA:NA:NA:NA:NA:NA
ENPEP	ENSG00000138792	ENST00000265162	4|111482715|111486441|1	hsa-miR-3617-5p	132 138	-0.047	118 139	152.00	111 139	0.0280818416829267	4|111482847|111482853|1	NaN	NA:NA:NA:NA:NA:NA
ENPEP	ENSG00000138792	ENST00000265162	4|111482715|111486441|1	hsa-miR-3664-5p	3381 3388	-0.030	3367 3388	149.00	3360 3388	0.0091690762014329	4|111486096|111486103|1	NaN	NA:NA:NA:NA:NA:NA:NA
ENPEP	ENSG00000138792	ENST00000265162	4|111482715|111486441|1	hsa-miR-3664-5p	3208 3214	-0.107	3195 3215	161.00	3187 3215	0.0144958361225735	4|111485923|111485929|1	NaN	NA:NA:NA:NA:NA:NA
ENPEP	ENSG00000138792	ENST00000265162	4|111482715|111486441|1	hsa-miR-3664-5p	2405 2412	-0.107	2388 2412	149.00	2384 2412	0.00539952382565126	4|111485120|111485127|1	NaN	NA:NA:NA:NA:NA:NA:NA
ENPEP	ENSG00000138792	ENST00000265162	4|111482715|111486441|1	hsa-miR-5580-3p	485 491	-0.087	470 492	146.00	464 492	0.0156974164986415	4|111483200|111483206|1	NaN	NA:NA:NA:NA:NA:NA
ENPEP	ENSG00000138792	ENST00000265162	4|111482715|111486441|1	hsa-miR-655-3p	2757 2763	-0.020	2744 2764	158.00	2736 2764	0.00541139988084682	4|111485472|111485478|1	NaN	NA:NA:NA:NA:NA:NA
ENPEP	ENSG00000138792	ENST00000265162	4|111482715|111486441|1	hsa-miR-590-3p	1608 1614	-0.020	1596 1615	160.00	1587 1615	0.00340699508115247	4|111484323|111484329|1	NaN	NA:NA:NA:NA:NA:NA
ENPEP	ENSG00000138792	ENST00000265162	4|111482715|111486441|1	hsa-miR-590-3p	3668 3674	-0.010	3664 3684	156.00	3656 3684	0.0345129631626109	4|111486383|111486389|1	NaN	NA:NA:NA:NA:NA:NA
ENPEP	ENSG00000138792	ENST00000265162	4|111482715|111486441|1	hsa-miR-590-3p	3668 3674	-0.010	3664 3684	156.00	3646 3674	0.0190770882730366	4|111486383|111486389|1	NaN	NA:NA:NA:NA:NA:NA
ENPEP	ENSG00000138792	ENST00000265162	4|111482715|111486441|1	hsa-miR-590-3p	3677 3683	-0.020	3664 3684	156.00	3656 3684	0.0345129631626109	4|111486392|111486398|1	NaN	NA:NA:NA:NA:NA:NA
ENPEP	ENSG00000138792	ENST00000265162	4|111482715|111486441|1	hsa-miR-3168	2668 2674	-0.020	2659 2675	144.00	2647 2675	0.00549646489104082	4|111485383|111485389|1	NaN	NA:NA:NA:NA:NA:NA
ENPEP	ENSG00000138792	ENST00000265162	4|111482715|111486441|1	hsa-miR-3168	3366 3372	-0.026	3357 3373	140.00	3345 3373	0.0118386733940666	4|111486081|111486087|1	NaN	NA:NA:NA:NA:NA:NA
ENPEP	ENSG00000138792	ENST00000265162	4|111482715|111486441|1	hsa-miR-513c-3p	1497 1503	-0.020	1483 1504	151.00	1476 1504	0.00520471581542798	4|111484212|111484218|1	NaN	NA:NA:NA:NA:NA:NA
ENPEP	ENSG00000138792	ENST00000265162	4|111482715|111486441|1	hsa-miR-1225-5p	2235 2241	-0.141	2221 2242	154.00	2214 2242	0.0365966055159254	4|111484950|111484956|1	NaN	NA:NA:NA:NA:NA:NA
ENPEP	ENSG00000138792	ENST00000265162	4|111482715|111486441|1	hsa-miR-216a-5p	3435 3441	-0.077	3422 3442	147.00	3414 3442	0.0197501512866558	4|111486150|111486156|1	NaN	NA:NA:NA:NA:NA:NA
ENPEP	ENSG00000138792	ENST00000265162	4|111482715|111486441|1	hsa-miR-877-3p	3142 3149	-0.030	3129 3149	141.00	3121 3149	0.0170842094111921	4|111485857|111485864|1	NaN	NA:NA:NA:NA:NA:NA:NA
ENPEP	ENSG00000138792	ENST00000265162	4|111482715|111486441|1	hsa-miR-32-3p	1532 1538	-0.086	1514 1538	142.00	1510 1538	0.00201699510150868	4|111484247|111484253|1	NaN	NA:NA:NA:NA:NA:NA
ENPEP	ENSG00000138792	ENST00000265162	4|111482715|111486441|1	hsa-miR-32-3p	1256 1262	-0.077	1241 1263	159.00	1235 1263	0.0105239519470786	4|111483971|111483977|1	NaN	NA:NA:NA:NA:NA:NA
ENPEP	ENSG00000138792	ENST00000265162	4|111482715|111486441|1	hsa-miR-5580-5p	3374 3381	-0.286	3361 3381	160.00	3353 3381	0.0221465073043817	4|111486089|111486096|1	NaN	NA:NA:NA:NA:NA:NA:NA
ENPEP	ENSG00000138792	ENST00000265162	4|111482715|111486441|1	hsa-miR-5580-5p	3253 3260	-0.095	3239 3260	145.00	3232 3260	0.0206305926791533	4|111485968|111485975|1	NaN	NA:NA:NA:NA:NA:NA:NA
ENPEP	ENSG00000138792	ENST00000265162	4|111482715|111486441|1	hsa-miR-2117	603 609	-0.125	590 610	145.00	582 610	0.0200497828701629	4|111483318|111483324|1	NaN	NA:NA:NA:NA:NA:NA
ENPEP	ENSG00000138792	ENST00000265162	4|111482715|111486441|1	hsa-miR-299-3p	2238 2245	-0.220	2221 2245	150.00	2217 2245	0.0396975772020222	4|111484953|111484960|1	NaN	NA:NA:NA:NA:NA:NA:NA
ENPEP	ENSG00000138792	ENST00000265162	4|111482715|111486441|1	hsa-miR-676-5p	2336 2342	-0.020	2324 2343	156.00	2315 2343	0.00978037651025218	4|111485051|111485057|1	NaN	NA:NA:NA:NA:NA:NA
ENPEP	ENSG00000138792	ENST00000265162	4|111482715|111486441|1	hsa-miR-5585-5p	222 229	-0.292	208 229	140.00	201 229	0.0663003463842456	4|111482937|111482944|1	NaN	NA:NA:NA:NA:NA:NA:NA
ENPEP	ENSG00000138792	ENST00000265162	4|111482715|111486441|1	hsa-miR-4760-5p	1253 1260	-0.097	1237 1260	142.00	1232 1260	0.0289454431407391	4|111483968|111483975|1	NaN	NA:NA:NA:NA:NA:NA:NA
ENPEP	ENSG00000138792	ENST00000265162	4|111482715|111486441|1	hsa-miR-4760-5p	963 969	-0.020	948 970	155.00	942 970	0.0133060291415806	4|111483678|111483684|1	NaN	NA:NA:NA:NA:NA:NA
ENPEP	ENSG00000138792	ENST00000265162	4|111482715|111486441|1	hsa-miR-4760-5p	631 638	-0.184	617 638	146.00	610 638	0.0358944919398858	4|111483346|111483353|1	NaN	NA:NA:NA:NA:NA:NA:NA
ENPEP	ENSG00000138792	ENST00000265162	4|111482715|111486441|1	hsa-miR-1236-3p	3141 3147	-0.036	3127 3148	140.00	3120 3148	0.0165198177509191	4|111485856|111485862|1	NaN	NA:NA:NA:NA:NA:NA
ENPEP	ENSG00000138792	ENST00000265162	4|111482715|111486441|1	hsa-miR-3928-3p	155 161	-0.201	138 162	154.00	134 162	0.0259775441145555	4|111482870|111482876|1	NaN	NA:NA:NA:NA:NA:NA
ENPEP	ENSG00000138792	ENST00000265162	4|111482715|111486441|1	hsa-miR-484	3333 3340	-0.213	3315 3340	151.00	3312 3340	0.0393708416562602	4|111486048|111486055|1	NaN	NA:NA:NA:NA:NA:NA:NA
ENPEP	ENSG00000138792	ENST00000265162	4|111482715|111486441|1	hsa-miR-4731-5p	998 1005	-0.207	983 1005	152.00	977 1005	0.0255287913666483	4|111483713|111483720|1	NaN	NA:NA:NA:NA:NA:NA:NA
ENPEP	ENSG00000138792	ENST00000265162	4|111482715|111486441|1	hsa-miR-30a-5p	1854 1860	-0.086	1840 1861	140.00	1833 1861	0.00544429514548631	4|111484569|111484575|1	NaN	NA:NA:NA:NA:NA:NA
ENPEP	ENSG00000138792	ENST00000265162	4|111482715|111486441|1	hsa-miR-5704	61 68	-0.381	47 68	151.00	40 68	0.0497341985663268	4|111482776|111482783|1	NaN	NA:NA:NA:NA:NA:NA:NA
ENPEP	ENSG00000138792	ENST00000265162	4|111482715|111486441|1	hsa-miR-4692	3576 3582	-0.100	3562 3583	140.00	3551 3579	0.00401963198016728	4|111486291|111486297|1	NaN	NA:NA:NA:NA:NA:NA
ENPEP	ENSG00000138792	ENST00000265162	4|111482715|111486441|1	hsa-miR-4692	3576 3582	-0.100	3562 3583	140.00	3555 3583	0.0143071071525187	4|111486291|111486297|1	NaN	NA:NA:NA:NA:NA:NA
ENPEP	ENSG00000138792	ENST00000265162	4|111482715|111486441|1	hsa-miR-4692	3576 3582	-0.100	3562 3583	140.00	3570 3598	0.00468699056341246	4|111486291|111486297|1	NaN	NA:NA:NA:NA:NA:NA
ENPEP	ENSG00000138792	ENST00000265162	4|111482715|111486441|1	hsa-miR-670-5p	203 209	-0.107	191 210	166.00	182 210	0.101159891548737	4|111482918|111482924|1	10.0	10.0:10.0:10.0:10.0:10.0:10.0
ENPEP	ENSG00000138792	ENST00000265162	4|111482715|111486441|1	hsa-miR-515-3p	3076 3083	-0.165	3062 3083	159.00	3055 3083	0.0211437231281749	4|111485791|111485798|1	NaN	NA:NA:NA:NA:NA:NA:NA
ENPEP	ENSG00000138792	ENST00000265162	4|111482715|111486441|1	hsa-miR-4775	2063 2070	-0.030	2049 2070	140.00	2042 2070	0.0213134745808108	4|111484778|111484785|1	NaN	NA:NA:NA:NA:NA:NA:NA
ENPEP	ENSG00000138792	ENST00000265162	4|111482715|111486441|1	hsa-miR-4775	3668 3674	-0.020	3653 3675	146.00	3647 3675	0.0315011241708516	4|111486383|111486389|1	NaN	NA:NA:NA:NA:NA:NA
ENPEP	ENSG00000138792	ENST00000265162	4|111482715|111486441|1	hsa-miR-4778-5p	1078 1085	-0.051	1065 1085	154.00	1057 1085	0.00981261673210198	4|111483793|111483800|1	NaN	NA:NA:NA:NA:NA:NA:NA
ENPEP	ENSG00000138792	ENST00000265162	4|111482715|111486441|1	hsa-miR-4727-5p	1480 1486	-0.101	1465 1487	154.00	1459 1487	0.00593999810616945	4|111484195|111484201|1	NaN	NA:NA:NA:NA:NA:NA
ENPEP	ENSG00000138792	ENST00000265162	4|111482715|111486441|1	hsa-miR-4742-5p	3572 3578	-0.024	3557 3579	159.00	3551 3579	0.0211376263657013	4|111486287|111486293|1	NaN	NA:NA:NA:NA:NA:NA
ENPEP	ENSG00000138792	ENST00000265162	4|111482715|111486441|1	hsa-miR-4742-5p	3572 3578	-0.024	3557 3579	159.00	3555 3583	0.00530012107519396	4|111486287|111486293|1	NaN	NA:NA:NA:NA:NA:NA
ENPEP	ENSG00000138792	ENST00000265162	4|111482715|111486441|1	hsa-miR-4742-5p	3572 3578	-0.024	3557 3579	159.00	3570 3598	0.00466179407706411	4|111486287|111486293|1	NaN	NA:NA:NA:NA:NA:NA
ENPEP	ENSG00000138792	ENST00000265162	4|111482715|111486441|1	hsa-miR-4784	42 48	-0.142	29 49	145.00	21 49	0.0152241639791621	4|111482757|111482763|1	NaN	NA:NA:NA:NA:NA:NA
ENPEP	ENSG00000138792	ENST00000265162	4|111482715|111486441|1	hsa-miR-4784	610 616	-0.142	597 617	143.00	589 617	0.0120128965326663	4|111483325|111483331|1	NaN	NA:NA:NA:NA:NA:NA
ENPEP	ENSG00000138792	ENST00000265162	4|111482715|111486441|1	hsa-miR-4784	3533 3539	-0.135	3521 3540	140.00	3512 3540	0.0141006217549785	4|111486248|111486254|1	NaN	NA:NA:NA:NA:NA:NA
ENPEP	ENSG00000138792	ENST00000265162	4|111482715|111486441|1	hsa-miR-4477a	193 199	-0.020	180 200	157.00	172 200	0.00899397879619248	4|111482908|111482914|1	10.0	10.0:10.0:10.0:10.0:10.0:10.0
ENPEP	ENSG00000138792	ENST00000265162	4|111482715|111486441|1	hsa-miR-4765	2954 2961	-0.244	2937 2961	159.00	2933 2961	0.047838310110754	4|111485669|111485676|1	NaN	NA:NA:NA:NA:NA:NA:NA
ENPEP	ENSG00000138792	ENST00000265162	4|111482715|111486441|1	hsa-miR-4765	2733 2739	-0.149	2720 2740	153.00	2712 2740	0.0070936486641419	4|111485448|111485454|1	NaN	NA:NA:NA:NA:NA:NA
ENPEP	ENSG00000138792	ENST00000265162	4|111482715|111486441|1	hsa-miR-548e-3p	3610 3616	-0.024	3595 3616	143.00	3588 3616	0.00659381490496231	4|111486325|111486331|1	NaN	NA:NA:NA:NA:NA:NA
ENPEP	ENSG00000138792	ENST00000265162	4|111482715|111486441|1	hsa-miR-200b-3p	2710 2716	-0.020	2696 2717	163.00	2689 2717	0.00266707503325734	4|111485425|111485431|1	NaN	NA:NA:NA:NA:NA:NA
ENPEP	ENSG00000138792	ENST00000265162	4|111482715|111486441|1	hsa-miR-200b-3p	3306 3312	-0.020	3293 3313	146.00	3285 3313	0.0115859746944677	4|111486021|111486027|1	NaN	NA:NA:NA:NA:NA:NA
ENPEP	ENSG00000138792	ENST00000265162	4|111482715|111486441|1	hsa-miR-200b-3p	2023 2029	-0.020	2009 2030	143.00	2002 2030	0.00364827305065284	4|111484738|111484744|1	NaN	NA:NA:NA:NA:NA:NA
ENPEP	ENSG00000138792	ENST00000265162	4|111482715|111486441|1	hsa-miR-200b-3p	2179 2186	-0.030	2164 2186	149.00	2158 2186	0.00488244012977373	4|111484894|111484901|1	NaN	NA:NA:NA:NA:NA:NA:NA
ENPEP	ENSG00000138792	ENST00000265162	4|111482715|111486441|1	hsa-miR-4650-5p	3591 3598	-0.253	3580 3598	140.00	3570 3598	0.0463115184972452	4|111486306|111486313|1	NaN	NA:NA:NA:NA:NA:NA:NA
ENPEP	ENSG00000138792	ENST00000265162	4|111482715|111486441|1	hsa-miR-4503	835 841	-0.020	821 842	140.00	814 842	0.0119878717292015	4|111483550|111483556|1	NaN	NA:NA:NA:NA:NA:NA
ENPEP	ENSG00000138792	ENST00000265162	4|111482715|111486441|1	hsa-miR-944	2086 2093	-0.030	2073 2093	150.00	2065 2093	0.00775189132356264	4|111484801|111484808|1	NaN	NA:NA:NA:NA:NA:NA:NA
ENPEP	ENSG00000138792	ENST00000265162	4|111482715|111486441|1	hsa-miR-944	2431 2437	-0.020	2419 2438	155.00	2410 2438	0.0077010512494384	4|111485146|111485152|1	NaN	NA:NA:NA:NA:NA:NA
ENPEP	ENSG00000138792	ENST00000265162	4|111482715|111486441|1	hsa-miR-944	711 717	-0.020	693 718	141.00	690 718	0.0240413002986322	4|111483426|111483432|1	NaN	NA:NA:NA:NA:NA:NA
ENPEP	ENSG00000138792	ENST00000265162	4|111482715|111486441|1	hsa-miR-944	875 881	-0.020	862 882	141.00	854 882	0.00999182461101875	4|111483590|111483596|1	NaN	NA:NA:NA:NA:NA:NA
ENPEP	ENSG00000138792	ENST00000265162	4|111482715|111486441|1	hsa-miR-376a-5p	30 36	-0.148	16 37	142.00	9 37	0.0137036479109167	4|111482745|111482751|1	NaN	NA:NA:NA:NA:NA:NA
ENPEP	ENSG00000138792	ENST00000265162	4|111482715|111486441|1	hsa-miR-5692c	1523 1529	-0.031	1510 1530	142.00	1502 1530	0.00802687441935583	4|111484238|111484244|1	NaN	NA:NA:NA:NA:NA:NA
ENPEP	ENSG00000138792	ENST00000265162	4|111482715|111486441|1	hsa-miR-5692c	1523 1529	-0.031	1510 1530	142.00	1512 1540	0.00100574691634905	4|111484238|111484244|1	NaN	NA:NA:NA:NA:NA:NA
ENPEP	ENSG00000138792	ENST00000265162	4|111482715|111486441|1	hsa-miR-5692c	1668 1674	-0.020	1655 1675	141.00	1647 1675	0.00196054013163159	4|111484383|111484389|1	NaN	NA:NA:NA:NA:NA:NA
ENPEP	ENSG00000138792	ENST00000265162	4|111482715|111486441|1	hsa-miR-551b-5p	382 388	-0.020	368 389	159.00	361 389	0.023886691497183	4|111483097|111483103|1	NaN	NA:NA:NA:NA:NA:NA
ENPEP	ENSG00000138792	ENST00000265162	4|111482715|111486441|1	hsa-miR-520f-3p	117 123	-0.114	103 124	140.00	96 124	0.015860168711337	4|111482832|111482838|1	NaN	NA:NA:NA:NA:NA:NA
ENPEP	ENSG00000138792	ENST00000265162	4|111482715|111486441|1	hsa-miR-1244	2811 2817	-0.020	2792 2818	155.00	2790 2818	0.0121791052932599	4|111485526|111485532|1	NaN	NA:NA:NA:NA:NA:NA
ENPEP	ENSG00000138792	ENST00000265162	4|111482715|111486441|1	hsa-miR-9-3p	1339 1346	-0.097	1325 1346	146.00	1318 1346	0.010002529301182	4|111484054|111484061|1	NaN	NA:NA:NA:NA:NA:NA:NA
ENPEP	ENSG00000138792	ENST00000265162	4|111482715|111486441|1	hsa-miR-9-3p	332 338	-0.037	320 339	156.00	311 339	0.0528895176881468	4|111483047|111483053|1	NaN	NA:NA:NA:NA:NA:NA
AQP3	ENSG00000165272	ENST00000297991	9|33441152|33442040|-1	hsa-miR-329-3p	452 459	-0.334	435 459	158.00	431 459	0.00876741121612741	9|33441604|33441611|-1	NaN	NA:NA:NA:NA:NA:NA:NA
AQP3	ENSG00000165272	ENST00000297991	9|33441152|33442040|-1	hsa-miR-362-3p	452 459	-0.318	438 459	141.00	431 459	0.00848293917015488	9|33441604|33441611|-1	NaN	NA:NA:NA:NA:NA:NA:NA
DKK1	ENSG00000107984	ENST00000373970	10|54076568|54077417|1	hsa-miR-493-3p	61 68	-0.666	46 68	143.00	40 68	0.0409981905549338	10|54076629|54076636|1	NaN	NA:NA:NA:NA:NA:NA:NA
DKK1	ENSG00000107984	ENST00000373970	10|54076568|54077417|1	hsa-miR-511-5p	692 698	-0.138	680 699	161.00	689 717	0.00729625420482938	10|54077260|54077266|1	NaN	NA:NA:NA:NA:NA:NA
DKK1	ENSG00000107984	ENST00000373970	10|54076568|54077417|1	hsa-miR-511-5p	692 698	-0.138	680 699	161.00	671 699	0.0265918196232304	10|54077260|54077266|1	NaN	NA:NA:NA:NA:NA:NA
DKK1	ENSG00000107984	ENST00000373970	10|54076568|54077417|1	hsa-miR-497-3p	99 105	-0.223	84 106	149.00	78 106	0.0273000447818159	10|54076667|54076673|1	NaN	NA:NA:NA:NA:NA:NA
DKK1	ENSG00000107984	ENST00000373970	10|54076568|54077417|1	hsa-miR-934	587 594	-0.576	576 594	143.00	566 594	0.0353249032381915	10|54077155|54077162|1	NaN	NA:NA:NA:NA:NA:NA:NA
DKK1	ENSG00000107984	ENST00000373970	10|54076568|54077417|1	hsa-miR-548at-5p	736 743	-0.238	722 743	156.00	715 743	0.0280077758454981	10|54077304|54077311|1	NaN	NA:NA:NA:NA:NA:NA:NA
DKK1	ENSG00000107984	ENST00000373970	10|54076568|54077417|1	hsa-miR-548ae-3p	542 548	-0.079	529 549	146.00	521 549	0.0224002043513357	10|54077110|54077116|1	NaN	NA:NA:NA:NA:NA:NA
DKK1	ENSG00000107984	ENST00000373970	10|54076568|54077417|1	hsa-miR-205-3p	491 497	-0.138	480 498	151.00	470 498	0.0150759002792971	10|54077059|54077065|1	NaN	NA:NA:NA:NA:NA:NA
DKK1	ENSG00000107984	ENST00000373970	10|54076568|54077417|1	hsa-miR-4795-3p	840 846	-0.134	826 847	146.00	819 847	0.0188557304113948	10|54077408|54077414|1	NaN	NA:NA:NA:NA:NA:NA
DKK1	ENSG00000107984	ENST00000373970	10|54076568|54077417|1	hsa-miR-5584-5p	523 529	-0.280	509 530	149.00	502 530	0.0334230275249692	10|54077091|54077097|1	NaN	NA:NA:NA:NA:NA:NA
DKK1	ENSG00000107984	ENST00000373970	10|54076568|54077417|1	hsa-miR-195-3p	716 723	-0.210	702 723	152.00	695 723	0.0162575779533414	10|54077284|54077291|1	NaN	NA:NA:NA:NA:NA:NA:NA
DKK1	ENSG00000107984	ENST00000373970	10|54076568|54077417|1	hsa-miR-34b-5p	271 278	-0.522	257 278	156.00	250 278	0.0290590852886903	10|54076839|54076846|1	165.714	232.0:232.0:232.0:232.0:232.0:NA:NA
DKK1	ENSG00000107984	ENST00000373970	10|54076568|54077417|1	hsa-miR-3658	376 383	-0.188	361 383	143.00	355 383	0.026726879609633	10|54076944|54076951|1	NaN	NA:NA:NA:NA:NA:NA:NA
DKK1	ENSG00000107984	ENST00000373970	10|54076568|54077417|1	hsa-miR-449c-5p	271 278	-0.514	254 278	156.00	250 278	0.0310105088606132	10|54076839|54076846|1	165.714	232.0:232.0:232.0:232.0:232.0:NA:NA
DKK1	ENSG00000107984	ENST00000373970	10|54076568|54077417|1	hsa-miR-3941	629 635	-0.168	615 636	151.00	608 636	0.0196764977516623	10|54077197|54077203|1	NaN	NA:NA:NA:NA:NA:NA
DKK1	ENSG00000107984	ENST00000373970	10|54076568|54077417|1	hsa-miR-4503	510 517	-0.568	495 517	158.00	489 517	0.0321990019710507	10|54077078|54077085|1	NaN	NA:NA:NA:NA:NA:NA:NA
DKK1	ENSG00000107984	ENST00000373970	10|54076568|54077417|1	hsa-miR-590-3p	553 559	-0.117	539 560	166.00	532 560	0.030716192191181	10|54077121|54077127|1	NaN	NA:NA:NA:NA:NA:NA
DKK1	ENSG00000107984	ENST00000373970	10|54076568|54077417|1	hsa-miR-4659a-5p	781 787	-0.299	766 788	141.00	760 788	0.0255414418194846	10|54077349|54077355|1	NaN	NA:NA:NA:NA:NA:NA
DKK1	ENSG00000107984	ENST00000373970	10|54076568|54077417|1	hsa-miR-3974	60 66	-0.380	46 67	164.00	39 67	0.0462619247438995	10|54076628|54076634|1	NaN	NA:NA:NA:NA:NA:NA
DKK1	ENSG00000107984	ENST00000373970	10|54076568|54077417|1	hsa-miR-548aq-3p	542 548	-0.079	528 549	146.00	521 549	0.0222590603013371	10|54077110|54077116|1	NaN	NA:NA:NA:NA:NA:NA
DKK1	ENSG00000107984	ENST00000373970	10|54076568|54077417|1	hsa-miR-548am-3p	542 548	-0.079	528 549	142.00	521 549	0.0238639950812963	10|54077110|54077116|1	NaN	NA:NA:NA:NA:NA:NA
DKK1	ENSG00000107984	ENST00000373970	10|54076568|54077417|1	hsa-miR-3064-3p	214 220	-0.267	201 221	158.00	193 221	0.0397896114985478	10|54076782|54076788|1	497.0	497.0:497.0:497.0:497.0:497.0:497.0
DKK1	ENSG00000107984	ENST00000373970	10|54076568|54077417|1	hsa-miR-5701	713 719	-0.261	700 720	144.00	692 720	0.0144405383343807	10|54077281|54077287|1	NaN	NA:NA:NA:NA:NA:NA
DKK1	ENSG00000107984	ENST00000373970	10|54076568|54077417|1	hsa-miR-4804-3p	108 115	-0.481	95 115	142.00	87 115	0.0516696751408667	10|54076676|54076683|1	NaN	NA:NA:NA:NA:NA:NA:NA
DKK1	ENSG00000107984	ENST00000373970	10|54076568|54077417|1	hsa-miR-548ah-3p	542 548	-0.079	528 549	142.00	521 549	0.0238639950812963	10|54077110|54077116|1	NaN	NA:NA:NA:NA:NA:NA
DKK1	ENSG00000107984	ENST00000373970	10|54076568|54077417|1	hsa-miR-4678	843 850	-0.736	831 850	161.00	822 850	0.0271708666870186	10|54077411|54077418|1	NaN	NA:NA:NA:NA:NA:NA:NA
DKK1	ENSG00000107984	ENST00000373970	10|54076568|54077417|1	hsa-miR-513a-5p	175 181	-0.257	165 182	156.00	154 182	0.0274279213513995	10|54076743|54076749|1	497.0	497.0:497.0:497.0:497.0:497.0:497.0
DKK1	ENSG00000107984	ENST00000373970	10|54076568|54077417|1	hsa-miR-335-3p	46 52	-0.084	32 53	140.00	25 53	0.0217832667905592	10|54076614|54076620|1	75.0	75.0:75.0:75.0:75.0:75.0:75.0
DKK1	ENSG00000107984	ENST00000373970	10|54076568|54077417|1	hsa-miR-335-3p	470 476	-0.096	457 477	144.00	449 477	0.0102418222207716	10|54077038|54077044|1	NaN	NA:NA:NA:NA:NA:NA
DKK1	ENSG00000107984	ENST00000373970	10|54076568|54077417|1	hsa-miR-3916	282 288	-0.324	265 289	168.00	261 289	0.028379639487468	10|54076850|54076856|1	NaN	NA:NA:NA:NA:NA:NA
DKK1	ENSG00000107984	ENST00000373970	10|54076568|54077417|1	hsa-miR-4699-3p	186 192	-0.118	174 193	157.00	165 193	0.0487537137324028	10|54076754|54076760|1	497.0	497.0:497.0:497.0:497.0:497.0:497.0
DKK1	ENSG00000107984	ENST00000373970	10|54076568|54077417|1	hsa-miR-4699-3p	186 192	-0.118	174 193	157.00	180 208	0.0138796556520736	10|54076754|54076760|1	497.0	497.0:497.0:497.0:497.0:497.0:497.0
DKK1	ENSG00000107984	ENST00000373970	10|54076568|54077417|1	hsa-miR-4699-3p	354 360	-0.137	337 361	147.00	333 361	0.00960427815471211	10|54076922|54076928|1	NaN	NA:NA:NA:NA:NA:NA
DKK1	ENSG00000107984	ENST00000373970	10|54076568|54077417|1	hsa-miR-4789-3p	638 644	-0.055	624 645	150.00	617 645	0.0131911638786431	10|54077206|54077212|1	NaN	NA:NA:NA:NA:NA:NA
DKK1	ENSG00000107984	ENST00000373970	10|54076568|54077417|1	hsa-miR-3177-5p	304 311	-0.626	289 311	145.00	283 311	0.0844520839806082	10|54076872|54076879|1	364.0	364.0:364.0:364.0:364.0:364.0:364.0:364.0
CD55	ENSG00000196352	ENST00000314754	1|207533015|207533846|1	hsa-miR-4482-3p	804 811	-0.200	790 811	145.00	783 811	0.0523422721322429	1|207533819|207533826|1	1759.0	1759.0:1759.0:1759.0:1759.0:1759.0:1759.0:1759.0
CD55	ENSG00000196352	ENST00000314754	1|207533015|207533846|1	hsa-miR-4482-3p	151 157	-0.116	138 158	160.00	130 158	0.0347306781745582	1|207533166|207533172|1	109.19	110.38:110.38:110.38:108.0:108.0:108.0
CD55	ENSG00000196352	ENST00000314754	1|207533015|207533846|1	hsa-miR-502-5p	93 99	-0.324	80 100	154.00	72 100	0.0433079959091761	1|207533108|207533114|1	NaN	NA:NA:NA:NA:NA:NA
CD55	ENSG00000196352	ENST00000314754	1|207533015|207533846|1	hsa-miR-1226-3p	475 482	-0.403	462 482	162.00	474 502	0.00192548981923689	1|207533490|207533497|1	1875.0	1875.0:1875.0:1875.0:1875.0:1875.0:1875.0:1875.0
CD55	ENSG00000196352	ENST00000314754	1|207533015|207533846|1	hsa-miR-1226-3p	475 482	-0.403	462 482	162.00	454 482	0.0280471350313123	1|207533490|207533497|1	1875.0	1875.0:1875.0:1875.0:1875.0:1875.0:1875.0:1875.0
CD55	ENSG00000196352	ENST00000314754	1|207533015|207533846|1	hsa-miR-5692a	650 656	-0.020	637 657	146.00	629 657	0.0101009209608032	1|207533665|207533671|1	1886.0	1886.0:1886.0:1886.0:1886.0:1886.0:1886.0
CD55	ENSG00000196352	ENST00000314754	1|207533015|207533846|1	hsa-miR-5692a	322 328	-0.020	308 329	140.00	301 329	0.0103501662551968	1|207533337|207533343|1	NaN	NA:NA:NA:NA:NA:NA
CD55	ENSG00000196352	ENST00000314754	1|207533015|207533846|1	hsa-miR-3675-3p	207 213	-0.189	193 214	142.00	186 214	0.012461608495626	1|207533222|207533228|1	213.0	213.0:213.0:213.0:213.0:213.0:213.0
CD55	ENSG00000196352	ENST00000314754	1|207533015|207533846|1	hsa-miR-676-5p	766 773	-0.303	753 773	142.00	745 773	0.0236547084504213	1|207533781|207533788|1	2397.0	2397.0:2397.0:2397.0:2397.0:2397.0:2397.0:2397.0
CD55	ENSG00000196352	ENST00000314754	1|207533015|207533846|1	hsa-miR-3148	795 801	-0.076	780 802	143.00	774 802	0.0105379379699077	1|207533810|207533816|1	1242.0	1242.0:1242.0:1242.0:1242.0:1242.0:1242.0
CD55	ENSG00000196352	ENST00000314754	1|207533015|207533846|1	hsa-miR-3148	263 270	-0.095	249 270	148.00	242 270	0.0288276749935415	1|207533278|207533285|1	NaN	NA:NA:NA:NA:NA:NA:NA
CD55	ENSG00000196352	ENST00000314754	1|207533015|207533846|1	hsa-miR-518c-5p	610 617	-0.383	595 617	140.00	589 617	0.0459252273856594	1|207533625|207533632|1	1249.851	1245.85:1245.85:1245.85:1245.85:1245.85:1259.85:1259.85
CD55	ENSG00000196352	ENST00000314754	1|207533015|207533846|1	hsa-miR-5691	89 96	-0.382	75 96	140.00	68 96	0.0281427447768693	1|207533104|207533111|1	NaN	341.0:341.0:341.0:NA:NA:NA:NA
CD55	ENSG00000196352	ENST00000314754	1|207533015|207533846|1	hsa-miR-1238-3p	238 245	-0.401	226 245	145.00	217 245	0.0244368520349154	1|207533253|207533260|1	NaN	NA:NA:NA:NA:NA:NA:NA
CD55	ENSG00000196352	ENST00000314754	1|207533015|207533846|1	hsa-miR-513a-5p	568 575	-0.248	558 575	140.00	547 575	0.0150255305257437	1|207533583|207533590|1	1242.033	1242.03:1242.03:1242.03:1242.03:1242.03:1242.03:1242.03
CD55	ENSG00000196352	ENST00000314754	1|207533015|207533846|1	hsa-miR-323a-3p	279 285	-0.226	267 286	152.00	258 286	0.0264798191620273	1|207533294|207533300|1	79.167	NA:95.0:95.0:95.0:95.0:95.0
CD55	ENSG00000196352	ENST00000314754	1|207533015|207533846|1	hsa-miR-544a	163 169	-0.202	149 170	144.00	142 170	0.0221146552480392	1|207533178|207533184|1	108.0	108.0:108.0:108.0:108.0:108.0:108.0
CD55	ENSG00000196352	ENST00000314754	1|207533015|207533846|1	hsa-miR-4666a-5p	748 755	-0.301	734 755	162.00	727 755	0.0301233709951821	1|207533763|207533770|1	2397.0	2397.0:2397.0:2397.0:2397.0:2397.0:2397.0:2397.0
CD55	ENSG00000196352	ENST00000314754	1|207533015|207533846|1	hsa-miR-2276-3p	161 168	-0.433	146 168	146.00	140 168	0.0711008081927427	1|207533176|207533183|1	108.0	108.0:108.0:108.0:108.0:108.0:108.0:108.0
CD55	ENSG00000196352	ENST00000314754	1|207533015|207533846|1	hsa-miR-4495	745 751	-0.020	730 752	154.00	724 752	0.0187818993142051	1|207533760|207533766|1	2397.0	2397.0:2397.0:2397.0:2397.0:2397.0:2397.0
CD55	ENSG00000196352	ENST00000314754	1|207533015|207533846|1	hsa-miR-641	595 601	-0.160	575 602	159.00	574 602	0.0375626884212466	1|207533610|207533616|1	1245.242	1242.03:1245.88:1245.88:1245.88:1245.88:1245.88
CD55	ENSG00000196352	ENST00000314754	1|207533015|207533846|1	hsa-miR-5002-3p	107 113	-0.362	94 114	145.00	86 114	0.0256948900905965	1|207533122|207533128|1	301.0	301.0:301.0:301.0:301.0:301.0:301.0
CD55	ENSG00000196352	ENST00000314754	1|207533015|207533846|1	hsa-miR-3065-5p	539 545	-0.020	526 546	142.00	518 546	0.00628800373746401	1|207533554|207533560|1	1759.831	1759.83:1759.83:1759.83:1759.83:1759.83:1759.83
CD55	ENSG00000196352	ENST00000314754	1|207533015|207533846|1	hsa-miR-7-2-3p	212 218	-0.020	197 219	155.00	191 219	0.0157939482886127	1|207533227|207533233|1	213.0	213.0:213.0:213.0:213.0:213.0:213.0
CD55	ENSG00000196352	ENST00000314754	1|207533015|207533846|1	hsa-miR-5197-3p	362 369	-0.325	347 369	171.00	341 369	0.0461290470140635	1|207533377|207533384|1	257.0	257.0:257.0:257.0:257.0:257.0:257.0:257.0
CD55	ENSG00000196352	ENST00000314754	1|207533015|207533846|1	hsa-miR-7-1-3p	212 218	-0.020	197 219	151.00	191 219	0.0164384538149899	1|207533227|207533233|1	213.0	213.0:213.0:213.0:213.0:213.0:213.0
CD55	ENSG00000196352	ENST00000314754	1|207533015|207533846|1	hsa-miR-4729	23 29	-0.081	9 30	142.00	2 30	0.0158056549638631	1|207533038|207533044|1	1633.0	1633.0:1633.0:1633.0:1633.0:1633.0:1633.0
CD55	ENSG00000196352	ENST00000314754	1|207533015|207533846|1	hsa-miR-4729	811 818	-0.103	794 818	161.00	790 818	0.0506778006918374	1|207533826|207533833|1	1759.0	1759.0:1759.0:1759.0:1759.0:1759.0:1759.0:1759.0
CD55	ENSG00000196352	ENST00000314754	1|207533015|207533846|1	hsa-miR-5009-3p	44 51	-0.290	31 51	156.00	23 51	0.0212612938850428	1|207533059|207533066|1	1633.0	1633.0:1633.0:1633.0:1633.0:1633.0:1633.0:1633.0
CD55	ENSG00000196352	ENST00000314754	1|207533015|207533846|1	hsa-miR-4307	468 474	-0.020	457 475	145.00	447 475	0.00848818386061025	1|207533483|207533489|1	1875.0	1875.0:1875.0:1875.0:1875.0:1875.0:1875.0
CD55	ENSG00000196352	ENST00000314754	1|207533015|207533846|1	hsa-miR-4307	317 323	-0.129	306 324	157.00	296 324	0.0214428367146332	1|207533332|207533338|1	NaN	NA:NA:NA:NA:NA:NA
CD55	ENSG00000196352	ENST00000314754	1|207533015|207533846|1	hsa-miR-3140-3p	335 342	-0.331	322 342	162.00	314 342	0.0281990785868047	1|207533350|207533357|1	NaN	NA:NA:NA:NA:NA:NA:NA
CD55	ENSG00000196352	ENST00000314754	1|207533015|207533846|1	hsa-miR-4766-3p	376 383	-0.278	363 383	151.00	355 383	0.0247633464004214	1|207533391|207533398|1	257.0	257.0:257.0:257.0:257.0:257.0:257.0:257.0
CD55	ENSG00000196352	ENST00000314754	1|207533015|207533846|1	hsa-miR-5706	609 615	-0.187	597 616	152.00	588 616	0.0268596321529315	1|207533624|207533630|1	1245.851	1245.85:1245.85:1245.85:1245.85:1245.85:1245.85
CD55	ENSG00000196352	ENST00000314754	1|207533015|207533846|1	hsa-miR-216b-5p	208 214	-0.203	194 215	141.00	187 215	0.019275034819567	1|207533223|207533229|1	213.0	213.0:213.0:213.0:213.0:213.0:213.0
CD55	ENSG00000196352	ENST00000314754	1|207533015|207533846|1	hsa-miR-3617-5p	595 601	-0.171	580 602	157.00	574 602	0.0220745579713382	1|207533610|207533616|1	1245.242	1242.03:1245.88:1245.88:1245.88:1245.88:1245.88
CD55	ENSG00000196352	ENST00000314754	1|207533015|207533846|1	hsa-miR-4782-5p	609 615	-0.242	591 616	162.00	588 616	0.0363649122047063	1|207533624|207533630|1	1245.851	1245.85:1245.85:1245.85:1245.85:1245.85:1245.85
CD55	ENSG00000196352	ENST00000314754	1|207533015|207533846|1	hsa-miR-1277-5p	646 653	-0.103	629 653	157.00	625 653	0.0156565551817252	1|207533661|207533668|1	1886.0	1886.0:1886.0:1886.0:1886.0:1886.0:1886.0:1886.0
CD55	ENSG00000196352	ENST00000314754	1|207533015|207533846|1	hsa-miR-450b-3p	817 823	-0.361	803 824	160.00	796 824	0.0416959291374996	1|207533832|207533838|1	1759.0	1759.0:1759.0:1759.0:1759.0:1759.0:1759.0
CD55	ENSG00000196352	ENST00000314754	1|207533015|207533846|1	hsa-miR-335-3p	313 320	-0.238	297 320	153.00	292 320	0.0399792616660817	1|207533328|207533335|1	NaN	95.0:95.0:95.0:NA:NA:NA:NA
CD55	ENSG00000196352	ENST00000314754	1|207533015|207533846|1	hsa-miR-4778-3p	769 776	-0.278	753 776	149.00	748 776	0.0254004132669341	1|207533784|207533791|1	2397.0	2397.0:2397.0:2397.0:2397.0:2397.0:2397.0:2397.0
CD55	ENSG00000196352	ENST00000314754	1|207533015|207533846|1	hsa-miR-5003-3p	761 767	-0.203	748 768	154.00	740 768	0.0163386202291282	1|207533776|207533782|1	2397.0	2397.0:2397.0:2397.0:2397.0:2397.0:2397.0
CD55	ENSG00000196352	ENST00000314754	1|207533015|207533846|1	hsa-miR-873-3p	358 364	-0.269	342 365	154.00	337 365	0.0265820754271261	1|207533373|207533379|1	257.0	257.0:257.0:257.0:257.0:257.0:257.0
PRUNE2	ENSG00000106772	ENST00000376718	9|79226293|79229485|-1	hsa-miR-1277-5p	2265 2271	-0.020	2249 2272	177.00	2253 2281	0.00302151690407572	9|79228558|79228564|-1	NaN	NA:NA:NA:NA:NA:NA
PRUNE2	ENSG00000106772	ENST00000376718	9|79226293|79229485|-1	hsa-miR-4320	697 703	-0.101	687 704	152.00	681 709	0.0107884368688836	9|79226990|79226996|-1	20.0	20.0:20.0:20.0:20.0:20.0:20.0
PRUNE2	ENSG00000106772	ENST00000376718	9|79226293|79229485|-1	hsa-miR-4320	2506 2512	-0.117	2495 2513	150.00	2490 2518	0.00878719155565855	9|79228799|79228805|-1	NaN	NA:NA:NA:NA:NA:NA
PRUNE2	ENSG00000106772	ENST00000376718	9|79226293|79229485|-1	hsa-miR-340-5p	943 949	-0.020	929 950	147.00	930 958	0.00259518340284701	9|79227236|79227242|-1	NaN	NA:NA:NA:NA:NA:NA
PRUNE2	ENSG00000106772	ENST00000376718	9|79226293|79229485|-1	hsa-miR-365a-3p	2352 2358	-0.113	2338 2359	155.00	2338 2366	0.00410390721732008	9|79228645|79228651|-1	21.0	21.0:21.0:21.0:21.0:21.0:21.0
PRUNE2	ENSG00000106772	ENST00000376718	9|79226293|79229485|-1	hsa-miR-4698	2111 2117	-0.020	2096 2118	140.00	2100 2128	0.00118733878688939	9|79228404|79228410|-1	NaN	NA:NA:NA:NA:NA:NA
PRUNE2	ENSG00000106772	ENST00000376718	9|79226293|79229485|-1	hsa-miR-365b-3p	2352 2358	-0.113	2338 2359	155.00	2338 2366	0.00410390721732008	9|79228645|79228651|-1	21.0	21.0:21.0:21.0:21.0:21.0:21.0
PRUNE2	ENSG00000106772	ENST00000376718	9|79226293|79229485|-1	hsa-miR-32-3p	118 124	-0.020	105 125	149.00	94 122	0.00924293133846693	9|79226411|79226417|-1	11.0	11.0:11.0:11.0:11.0:11.0:11.0
PRUNE2	ENSG00000106772	ENST00000376718	9|79226293|79229485|-1	hsa-miR-3613-3p	1087 1094	-0.030	1070 1094	164.00	1076 1104	0.00364563518734619	9|79227380|79227387|-1	NaN	NA:NA:NA:NA:NA:NA:NA
ACADSB	ENSG00000196177	ENST00000358776	10|124813282|124817827|1	hsa-miR-4637	3876 3883	-0.141	3860 3883	149.00	3855 3883	0.0261307201101456	10|124817158|124817165|1	NaN	NA:NA:NA:NA:NA:NA:NA
ACADSB	ENSG00000196177	ENST00000358776	10|124813282|124817827|1	hsa-miR-526b-5p	1174 1181	-0.319	1161 1181	154.00	1153 1181	0.0170867727171494	10|124814456|124814463|1	NaN	NA:NA:NA:NA:NA:NA:NA
ACADSB	ENSG00000196177	ENST00000358776	10|124813282|124817827|1	hsa-miR-526b-5p	2454 2460	-0.093	2440 2461	163.00	2433 2461	0.00651448965968299	10|124815736|124815742|1	NaN	7.0:7.0:7.0:NA:NA:NA
ACADSB	ENSG00000196177	ENST00000358776	10|124813282|124817827|1	hsa-miR-4311	2128 2134	-0.020	2119 2135	146.00	2107 2135	0.00246004248387855	10|124815410|124815416|1	NaN	NA:NA:NA:NA:NA:NA
ACADSB	ENSG00000196177	ENST00000358776	10|124813282|124817827|1	hsa-miR-4311	162 168	-0.020	152 169	141.00	141 169	0.0119455985156409	10|124813444|124813450|1	NaN	NA:NA:NA:NA:NA:NA
ACADSB	ENSG00000196177	ENST00000358776	10|124813282|124817827|1	hsa-miR-136-5p	3352 3358	-0.084	3337 3359	150.00	3331 3359	0.00508795185176857	10|124816634|124816640|1	NaN	NA:NA:NA:NA:NA:NA
ACADSB	ENSG00000196177	ENST00000358776	10|124813282|124817827|1	hsa-miR-136-5p	3203 3210	-0.179	3188 3210	150.00	3182 3210	0.00760579071399888	10|124816485|124816492|1	NaN	NA:NA:NA:NA:NA:NA:NA
ACADSB	ENSG00000196177	ENST00000358776	10|124813282|124817827|1	hsa-miR-4652-5p	1782 1788	-0.173	1768 1789	147.00	1761 1789	0.00694135846241233	10|124815064|124815070|1	NaN	NA:NA:NA:NA:NA:NA
ACADSB	ENSG00000196177	ENST00000358776	10|124813282|124817827|1	hsa-miR-4652-5p	4088 4095	-0.415	4074 4095	152.00	4067 4095	0.0210079427236572	10|124817370|124817377|1	NaN	NA:NA:NA:NA:NA:NA:NA
ACADSB	ENSG00000196177	ENST00000358776	10|124813282|124817827|1	hsa-miR-4652-5p	2829 2835	-0.042	2812 2836	151.00	2808 2836	0.00261083591676568	10|124816111|124816117|1	NaN	NA:NA:NA:NA:NA:NA
ACADSB	ENSG00000196177	ENST00000358776	10|124813282|124817827|1	hsa-miR-3920	1018 1025	-0.318	1005 1025	154.00	997 1025	0.0194560044564315	10|124814300|124814307|1	NaN	NA:NA:NA:NA:NA:1.77:1.77
ACADSB	ENSG00000196177	ENST00000358776	10|124813282|124817827|1	hsa-miR-548ae-3p	2177 2183	-0.020	2164 2184	140.00	2156 2184	0.00472677194208116	10|124815459|124815465|1	NaN	NA:NA:NA:NA:NA:NA
ACADSB	ENSG00000196177	ENST00000358776	10|124813282|124817827|1	hsa-miR-548av-5p	730 737	-0.231	723 737	148.00	709 737	0.0208242374551005	10|124814012|124814019|1	2.553	2.55:2.55:2.55:2.55:2.55:2.55:2.55
ACADSB	ENSG00000196177	ENST00000358776	10|124813282|124817827|1	hsa-miR-5010-3p	3906 3913	-0.057	3892 3913	140.00	3885 3913	0.0307561221171816	10|124817188|124817195|1	NaN	NA:NA:NA:NA:NA:NA:NA
ACADSB	ENSG00000196177	ENST00000358776	10|124813282|124817827|1	hsa-miR-5010-3p	1971 1978	-0.030	1955 1978	155.00	1950 1978	0.00418243343511544	10|124815253|124815260|1	NaN	NA:NA:NA:NA:NA:NA:NA
ACADSB	ENSG00000196177	ENST00000358776	10|124813282|124817827|1	hsa-miR-3662	958 965	-0.030	942 965	149.00	937 965	0.00454277369884821	10|124814240|124814247|1	8.0	8.0:8.0:8.0:8.0:8.0:8.0:8.0
ACADSB	ENSG00000196177	ENST00000358776	10|124813282|124817827|1	hsa-miR-3662	426 432	-0.020	409 433	144.00	405 433	0.00588325643344434	10|124813708|124813714|1	NaN	NA:NA:NA:NA:NA:NA
ACADSB	ENSG00000196177	ENST00000358776	10|124813282|124817827|1	hsa-miR-3662	3993 4000	-0.030	3974 4000	159.00	3972 4000	0.00852899846212846	10|124817275|124817282|1	NaN	NA:NA:NA:NA:NA:NA:NA
ACADSB	ENSG00000196177	ENST00000358776	10|124813282|124817827|1	hsa-miR-3662	3896 3903	-0.030	3881 3903	145.00	3875 3903	0.0138449546592946	10|124817178|124817185|1	NaN	NA:NA:NA:NA:NA:NA:NA
ACADSB	ENSG00000196177	ENST00000358776	10|124813282|124817827|1	hsa-miR-3662	3626 3632	-0.020	3612 3633	156.00	3605 3633	0.00425468558474824	10|124816908|124816914|1	NaN	NA:NA:NA:NA:NA:NA
ACADSB	ENSG00000196177	ENST00000358776	10|124813282|124817827|1	hsa-miR-3163	936 942	-0.020	922 943	145.00	915 943	0.00629316364061098	10|124814218|124814224|1	NaN	NA:NA:NA:NA:NA:NA
ACADSB	ENSG00000196177	ENST00000358776	10|124813282|124817827|1	hsa-miR-3163	2213 2219	-0.020	2199 2220	152.00	2192 2220	0.00368900838500071	10|124815495|124815501|1	NaN	NA:NA:NA:NA:NA:NA
ACADSB	ENSG00000196177	ENST00000358776	10|124813282|124817827|1	hsa-miR-3163	4357 4364	-0.030	4345 4364	147.00	4336 4364	0.0328439391007936	10|124817639|124817646|1	NaN	NA:NA:NA:NA:NA:NA:NA
ACADSB	ENSG00000196177	ENST00000358776	10|124813282|124817827|1	hsa-miR-548p	4395 4401	-0.053	4382 4402	153.00	4374 4402	0.0368371885604717	10|124817677|124817683|1	NaN	NA:NA:NA:NA:2.25:2.25
ACADSB	ENSG00000196177	ENST00000358776	10|124813282|124817827|1	hsa-miR-142-5p	1126 1132	-0.020	1114 1133	153.00	1105 1133	0.00703432064885258	10|124814408|124814414|1	66.817	66.82:66.82:66.82:66.82:66.82:66.82
ACADSB	ENSG00000196177	ENST00000358776	10|124813282|124817827|1	hsa-miR-5011-5p	272 278	-0.077	259 279	153.00	247 275	0.0171542063800891	10|124813554|124813560|1	18.5	23.0:23.0:23.0:14.0:14.0:14.0
ACADSB	ENSG00000196177	ENST00000358776	10|124813282|124817827|1	hsa-miR-5011-5p	272 278	-0.077	259 279	153.00	249 277	0.0236694612106004	10|124813554|124813560|1	18.5	23.0:23.0:23.0:14.0:14.0:14.0
ACADSB	ENSG00000196177	ENST00000358776	10|124813282|124817827|1	hsa-miR-5011-5p	1357 1363	-0.020	1344 1364	142.00	1336 1364	0.00209069062155417	10|124814639|124814645|1	NaN	26.0:26.0:NA:NA:NA:NA
ACADSB	ENSG00000196177	ENST00000358776	10|124813282|124817827|1	hsa-miR-5011-5p	1357 1363	-0.020	1344 1364	142.00	1334 1362	0.00607498502759309	10|124814639|124814645|1	NaN	26.0:26.0:NA:NA:NA:NA
ACADSB	ENSG00000196177	ENST00000358776	10|124813282|124817827|1	hsa-miR-5011-5p	269 275	-0.010	259 279	153.00	247 275	0.0171542063800891	10|124813551|124813557|1	23.0	23.0:23.0:23.0:23.0:23.0:23.0
ACADSB	ENSG00000196177	ENST00000358776	10|124813282|124817827|1	hsa-miR-5011-5p	269 275	-0.010	259 279	153.00	249 277	0.0236694612106004	10|124813551|124813557|1	23.0	23.0:23.0:23.0:23.0:23.0:23.0
ACADSB	ENSG00000196177	ENST00000358776	10|124813282|124817827|1	hsa-miR-5011-5p	270 277	-0.043	259 279	153.00	247 275	0.0171542063800891	10|124813552|124813559|1	20.429	23.0:23.0:23.0:23.0:23.0:14.0:14.0
ACADSB	ENSG00000196177	ENST00000358776	10|124813282|124817827|1	hsa-miR-5011-5p	270 277	-0.043	259 279	153.00	249 277	0.0236694612106004	10|124813552|124813559|1	20.429	23.0:23.0:23.0:23.0:23.0:14.0:14.0
ACADSB	ENSG00000196177	ENST00000358776	10|124813282|124817827|1	hsa-miR-5011-5p	4447 4453	-0.020	4433 4454	145.00	4426 4454	0.0105274936354188	10|124817729|124817735|1	NaN	NA:NA:NA:NA:NA:NA
ACADSB	ENSG00000196177	ENST00000358776	10|124813282|124817827|1	hsa-miR-5011-5p	1356 1362	-0.014	1344 1364	142.00	1336 1364	0.00209069062155417	10|124814638|124814644|1	NaN	26.0:26.0:26.0:NA:NA:NA
ACADSB	ENSG00000196177	ENST00000358776	10|124813282|124817827|1	hsa-miR-5011-5p	1356 1362	-0.014	1344 1364	142.00	1334 1362	0.00607498502759309	10|124814638|124814644|1	NaN	26.0:26.0:26.0:NA:NA:NA
ACADSB	ENSG00000196177	ENST00000358776	10|124813282|124817827|1	hsa-miR-5692a	875 881	-0.020	861 882	145.00	854 882	0.00950133118240614	10|124814157|124814163|1	5.0	5.0:5.0:5.0:5.0:5.0:5.0
ACADSB	ENSG00000196177	ENST00000358776	10|124813282|124817827|1	hsa-miR-5584-3p	3822 3829	-0.074	3803 3829	150.00	3801 3829	0.0184810534950883	10|124817104|124817111|1	NaN	NA:NA:NA:NA:NA:NA:NA
ACADSB	ENSG00000196177	ENST00000358776	10|124813282|124817827|1	hsa-miR-5584-3p	3745 3751	-0.010	3730 3751	144.00	3723 3751	0.00327650893149381	10|124817027|124817033|1	NaN	NA:NA:NA:NA:NA:NA
ACADSB	ENSG00000196177	ENST00000358776	10|124813282|124817827|1	hsa-miR-3182	589 595	-0.149	580 596	145.00	568 596	0.0178397744091336	10|124813871|124813877|1	NaN	NA:NA:NA:NA:NA:NA
ACADSB	ENSG00000196177	ENST00000358776	10|124813282|124817827|1	hsa-miR-552-3p	222 229	-0.383	210 229	149.00	201 229	0.0182643410526401	10|124813504|124813511|1	NaN	NA:NA:NA:NA:NA:NA:NA
ACADSB	ENSG00000196177	ENST00000358776	10|124813282|124817827|1	hsa-miR-194-5p	2337 2343	-0.020	2322 2344	141.00	2316 2344	0.00282036400154656	10|124815619|124815625|1	NaN	NA:NA:NA:NA:NA:NA
ACADSB	ENSG00000196177	ENST00000358776	10|124813282|124817827|1	hsa-miR-5008-3p	2642 2648	-0.020	2629 2649	140.00	2621 2649	0.011220561109238	10|124815924|124815930|1	NaN	NA:NA:NA:NA:NA:NA
ACADSB	ENSG00000196177	ENST00000358776	10|124813282|124817827|1	hsa-miR-5008-3p	1594 1600	-0.020	1581 1601	140.00	1573 1601	0.0113259812501484	10|124814876|124814882|1	NaN	NA:NA:NA:NA:NA:NA
ACADSB	ENSG00000196177	ENST00000358776	10|124813282|124817827|1	hsa-miR-5008-3p	4017 4024	-0.260	4004 4024	143.00	3996 4024	0.0177605327924403	10|124817299|124817306|1	NaN	NA:NA:NA:NA:NA:NA:NA
ACADSB	ENSG00000196177	ENST00000358776	10|124813282|124817827|1	hsa-miR-4796-3p	198 204	-0.167	184 205	140.00	177 205	0.0110032346467273	10|124813480|124813486|1	NaN	NA:NA:NA:NA:NA:NA
ACADSB	ENSG00000196177	ENST00000358776	10|124813282|124817827|1	hsa-miR-548c-3p	4526 4532	-0.020	4511 4533	170.00	4505 4533	0.0175125161862784	10|124817808|124817814|1	NaN	NA:NA:NA:NA:NA:NA
ACADSB	ENSG00000196177	ENST00000358776	10|124813282|124817827|1	hsa-miR-4714-5p	3080 3086	-0.226	3066 3087	140.00	3059 3087	0.0102211521959384	10|124816362|124816368|1	NaN	8.0:8.0:NA:NA:NA:NA
ACADSB	ENSG00000196177	ENST00000358776	10|124813282|124817827|1	hsa-miR-4714-5p	580 587	-0.375	568 587	149.00	559 587	0.0212650008688634	10|124813862|124813869|1	NaN	NA:NA:NA:NA:NA:NA:NA
ACADSB	ENSG00000196177	ENST00000358776	10|124813282|124817827|1	hsa-miR-1825	3852 3859	-0.078	3842 3859	155.00	3831 3859	0.0160133960045417	10|124817134|124817141|1	NaN	NA:NA:NA:NA:NA:NA:NA
ACADSB	ENSG00000196177	ENST00000358776	10|124813282|124817827|1	hsa-miR-548aq-3p	2177 2183	-0.020	2163 2184	140.00	2156 2184	0.00472677194208116	10|124815459|124815465|1	NaN	NA:NA:NA:NA:NA:NA
ACADSB	ENSG00000196177	ENST00000358776	10|124813282|124817827|1	hsa-miR-3675-3p	3888 3894	-0.118	3873 3895	154.00	3867 3895	0.0247215094122814	10|124817170|124817176|1	NaN	NA:NA:NA:NA:NA:NA
ACADSB	ENSG00000196177	ENST00000358776	10|124813282|124817827|1	hsa-miR-3675-3p	2900 2906	-0.020	2885 2907	147.00	2879 2907	0.0103507842639765	10|124816182|124816188|1	1.558	1.56:1.56:1.56:1.56:1.56:1.56
ACADSB	ENSG00000196177	ENST00000358776	10|124813282|124817827|1	hsa-miR-3675-3p	444 450	-0.036	428 451	151.00	423 451	0.00798454592888276	10|124813726|124813732|1	NaN	NA:NA:NA:NA:NA:NA
ACADSB	ENSG00000196177	ENST00000358776	10|124813282|124817827|1	hsa-miR-4755-5p	2109 2116	-0.030	2095 2116	140.00	2088 2116	0.00350980269705391	10|124815391|124815398|1	NaN	NA:NA:NA:NA:NA:NA:NA
ACADSB	ENSG00000196177	ENST00000358776	10|124813282|124817827|1	hsa-miR-520a-3p	1492 1498	-0.029	1481 1499	148.00	1471 1499	0.00904143054072471	10|124814774|124814780|1	NaN	NA:NA:NA:NA:NA:NA
ACADSB	ENSG00000196177	ENST00000358776	10|124813282|124817827|1	hsa-miR-520a-3p	2540 2546	-0.020	2523 2547	149.00	2519 2547	0.0069708809247677	10|124815822|124815828|1	NaN	NA:NA:NA:NA:NA:NA
ACADSB	ENSG00000196177	ENST00000358776	10|124813282|124817827|1	hsa-miR-34a-3p	4177 4183	-0.230	4163 4184	174.00	4156 4184	0.0365405078589385	10|124817459|124817465|1	NaN	NA:NA:NA:NA:NA:NA
ACADSB	ENSG00000196177	ENST00000358776	10|124813282|124817827|1	hsa-miR-4680-3p	4096 4102	-0.020	4083 4103	143.00	4075 4103	0.00711847910196847	10|124817378|124817384|1	NaN	NA:NA:NA:NA:NA:NA
ACADSB	ENSG00000196177	ENST00000358776	10|124813282|124817827|1	hsa-miR-4680-3p	1143 1150	-0.188	1130 1150	148.00	1122 1150	0.0281209706028955	10|124814425|124814432|1	49.817	49.82:49.82:49.82:49.82:49.82:49.82:49.82
ACADSB	ENSG00000196177	ENST00000358776	10|124813282|124817827|1	hsa-miR-4680-3p	2005 2011	-0.020	1993 2012	153.00	1984 2012	0.0031446816048676	10|124815287|124815293|1	NaN	NA:NA:NA:NA:NA:NA
ACADSB	ENSG00000196177	ENST00000358776	10|124813282|124817827|1	hsa-miR-767-3p	3832 3839	-0.161	3815 3839	144.00	3811 3839	0.0229250693476153	10|124817114|124817121|1	NaN	NA:NA:NA:NA:NA:NA:NA
ACADSB	ENSG00000196177	ENST00000358776	10|124813282|124817827|1	hsa-miR-5692c	563 569	-0.020	551 570	143.00	542 570	0.012666130981573	10|124813845|124813851|1	NaN	NA:NA:NA:NA:NA:NA
ACADSB	ENSG00000196177	ENST00000358776	10|124813282|124817827|1	hsa-miR-5692c	873 879	-0.066	859 880	140.00	852 880	0.0140831349808339	10|124814155|124814161|1	4.167	NA:5.0:5.0:5.0:5.0:5.0
ACADSB	ENSG00000196177	ENST00000358776	10|124813282|124817827|1	hsa-miR-1279	895 902	-0.271	886 902	155.00	874 902	0.0179093735055737	10|124814177|124814184|1	NaN	NA:NA:NA:NA:NA:NA:NA
ACADSB	ENSG00000196177	ENST00000358776	10|124813282|124817827|1	hsa-miR-130a-5p	4309 4316	-0.090	4294 4316	148.00	4288 4316	0.0199240169711342	10|124817591|124817598|1	NaN	NA:NA:NA:NA:NA:NA:NA
ACADSB	ENSG00000196177	ENST00000358776	10|124813282|124817827|1	hsa-miR-569	1810 1816	-0.020	1801 1817	145.00	1789 1817	0.00245046953453802	10|124815092|124815098|1	NaN	NA:NA:NA:NA:NA:NA
ACADSB	ENSG00000196177	ENST00000358776	10|124813282|124817827|1	hsa-miR-2355-3p	3152 3159	-0.383	3138 3159	160.00	3131 3159	0.0160129845041137	10|124816434|124816441|1	4.286	NA:5.0:5.0:5.0:5.0:5.0:5.0
ACADSB	ENSG00000196177	ENST00000358776	10|124813282|124817827|1	hsa-miR-520d-3p	1492 1498	-0.029	1481 1499	148.00	1471 1499	0.00936575170550954	10|124814774|124814780|1	NaN	NA:NA:NA:NA:NA:NA
ACADSB	ENSG00000196177	ENST00000358776	10|124813282|124817827|1	hsa-miR-520d-3p	2540 2546	-0.020	2526 2547	152.00	2519 2547	0.0069022288522069	10|124815822|124815828|1	NaN	NA:NA:NA:NA:NA:NA
ACADSB	ENSG00000196177	ENST00000358776	10|124813282|124817827|1	hsa-miR-4303	3810 3817	-0.066	3800 3817	150.00	3789 3817	0.0109409190488744	10|124817092|124817099|1	NaN	NA:NA:NA:NA:NA:NA:NA
ACADSB	ENSG00000196177	ENST00000358776	10|124813282|124817827|1	hsa-miR-224-3p	1672 1679	-0.030	1656 1679	147.00	1651 1679	0.00681312420908141	10|124814954|124814961|1	NaN	NA:NA:NA:NA:NA:NA:NA
ACADSB	ENSG00000196177	ENST00000358776	10|124813282|124817827|1	hsa-miR-4659b-3p	2575 2581	-0.062	2561 2582	145.00	2551 2579	0.0016294498580353	10|124815857|124815863|1	NaN	NA:NA:NA:NA:NA:NA
ACADSB	ENSG00000196177	ENST00000358776	10|124813282|124817827|1	hsa-miR-4659b-3p	2575 2581	-0.062	2561 2582	145.00	2554 2582	0.00268710670318223	10|124815857|124815863|1	NaN	NA:NA:NA:NA:NA:NA
ACADSB	ENSG00000196177	ENST00000358776	10|124813282|124817827|1	hsa-miR-4799-5p	785 792	-0.197	771 792	143.00	764 792	0.0204412651300399	10|124814067|124814074|1	NaN	NA:NA:NA:NA:NA:NA:NA
ACADSB	ENSG00000196177	ENST00000358776	10|124813282|124817827|1	hsa-miR-4799-5p	3159 3165	-0.020	3145 3166	140.00	3138 3166	0.00904473556182026	10|124816441|124816447|1	5.0	5.0:5.0:5.0:5.0:5.0:5.0
ACADSB	ENSG00000196177	ENST00000358776	10|124813282|124817827|1	hsa-miR-30b-3p	1641 1647	-0.020	1627 1648	140.00	1620 1648	0.0033425022126904	10|124814923|124814929|1	NaN	NA:NA:NA:NA:NA:NA
ACADSB	ENSG00000196177	ENST00000358776	10|124813282|124817827|1	hsa-miR-30b-3p	2690 2696	-0.020	2676 2697	140.00	2669 2697	0.00298774738468863	10|124815972|124815978|1	NaN	NA:NA:NA:NA:NA:NA
ACADSB	ENSG00000196177	ENST00000358776	10|124813282|124817827|1	hsa-miR-30b-3p	509 516	-0.156	495 516	151.00	488 516	0.00636114021516944	10|124813791|124813798|1	NaN	NA:NA:NA:NA:NA:NA:NA
ACADSB	ENSG00000196177	ENST00000358776	10|124813282|124817827|1	hsa-miR-30b-3p	381 388	-0.332	367 388	149.00	360 388	0.0128596280290723	10|124813663|124813670|1	NaN	NA:NA:NA:NA:NA:NA:NA
ACADSB	ENSG00000196177	ENST00000358776	10|124813282|124817827|1	hsa-miR-379-3p	704 711	-0.198	688 711	151.00	683 711	0.0264004008958311	10|124813986|124813993|1	2.188	NA:2.55:2.55:2.55:2.55:2.55:2.55
ACADSB	ENSG00000196177	ENST00000358776	10|124813282|124817827|1	hsa-miR-3925-3p	4520 4527	-0.467	4504 4527	166.00	4499 4527	0.0816857119496514	10|124817802|124817809|1	NaN	NA:NA:NA:NA:NA:NA:NA
ACADSB	ENSG00000196177	ENST00000358776	10|124813282|124817827|1	hsa-miR-4519	32 38	-0.187	20 39	153.00	11 39	0.0403689744079662	10|124813314|124813320|1	NaN	NA:NA:NA:NA:NA:NA
ACADSB	ENSG00000196177	ENST00000358776	10|124813282|124817827|1	hsa-miR-4519	2434 2440	-0.069	2424 2441	146.00	2413 2441	0.011360989359493	10|124815716|124815722|1	7.0	7.0:7.0:7.0:7.0:7.0:7.0
ACADSB	ENSG00000196177	ENST00000358776	10|124813282|124817827|1	hsa-miR-3148	3629 3636	-0.030	3615 3636	140.00	3608 3636	0.0203496014785302	10|124816911|124816918|1	NaN	NA:NA:NA:NA:NA:NA:NA
ACADSB	ENSG00000196177	ENST00000358776	10|124813282|124817827|1	hsa-miR-3148	3629 3636	-0.030	3615 3636	140.00	3631 3659	0.00256255017312627	10|124816911|124816918|1	NaN	NA:NA:NA:NA:NA:NA:NA
ACADSB	ENSG00000196177	ENST00000358776	10|124813282|124817827|1	hsa-miR-3148	232 239	-0.155	219 239	158.00	211 239	0.0866726883923729	10|124813514|124813521|1	NaN	NA:NA:NA:NA:NA:NA:NA
ACADSB	ENSG00000196177	ENST00000358776	10|124813282|124817827|1	hsa-miR-141-3p	1038 1044	-0.124	1024 1045	153.00	1017 1045	0.0121904289267974	10|124814320|124814326|1	1.774	1.77:1.77:1.77:1.77:1.77:1.77
ACADSB	ENSG00000196177	ENST00000358776	10|124813282|124817827|1	hsa-miR-141-3p	4100 4106	-0.059	4084 4107	144.00	4079 4107	0.0149058791605748	10|124817382|124817388|1	NaN	NA:NA:NA:NA:NA:NA
ACADSB	ENSG00000196177	ENST00000358776	10|124813282|124817827|1	hsa-miR-3646	3895 3901	-0.020	3881 3902	150.00	3874 3902	0.015494923103396	10|124817177|124817183|1	NaN	NA:NA:NA:NA:NA:NA
ACADSB	ENSG00000196177	ENST00000358776	10|124813282|124817827|1	hsa-miR-3646	425 431	-0.020	411 432	146.00	404 432	0.00734518063132327	10|124813707|124813713|1	NaN	NA:NA:NA:NA:NA:NA
ACADSB	ENSG00000196177	ENST00000358776	10|124813282|124817827|1	hsa-miR-4517	2362 2368	-0.020	2343 2369	146.00	2341 2369	0.00534317687264386	10|124815644|124815650|1	NaN	NA:NA:NA:NA:NA:NA
ACADSB	ENSG00000196177	ENST00000358776	10|124813282|124817827|1	hsa-miR-340-5p	733 739	-0.020	721 740	152.00	712 740	0.00825602183117145	10|124814015|124814021|1	2.553	2.55:2.55:2.55:2.55:2.55:2.55
ACADSB	ENSG00000196177	ENST00000358776	10|124813282|124817827|1	hsa-miR-340-5p	3671 3677	-0.020	3659 3678	155.00	3650 3678	0.00474954492462153	10|124816953|124816959|1	NaN	NA:NA:NA:NA:NA:NA
ACADSB	ENSG00000196177	ENST00000358776	10|124813282|124817827|1	hsa-miR-514b-3p	3922 3929	-0.217	3909 3929	140.00	3901 3929	0.0120978604060549	10|124817204|124817211|1	NaN	NA:NA:NA:NA:NA:NA:NA
ACADSB	ENSG00000196177	ENST00000358776	10|124813282|124817827|1	hsa-miR-4724-5p	1163 1169	-0.093	1148 1170	165.00	1142 1170	0.00841469606983379	10|124814445|124814451|1	NaN	49.82:49.82:NA:NA:NA:NA
ACADSB	ENSG00000196177	ENST00000358776	10|124813282|124817827|1	hsa-miR-219a-1-3p	743 749	-0.208	728 750	163.00	722 750	0.0242403142831272	10|124814025|124814031|1	NaN	2.55:2.55:NA:NA:NA:NA
ACADSB	ENSG00000196177	ENST00000358776	10|124813282|124817827|1	hsa-miR-181a-2-3p	2738 2744	-0.098	2723 2745	146.00	2717 2745	0.00333586974688772	10|124816020|124816026|1	NaN	NA:NA:NA:NA:NA:NA
ACADSB	ENSG00000196177	ENST00000358776	10|124813282|124817827|1	hsa-miR-181a-2-3p	825 832	-0.409	811 832	144.00	804 832	0.0154276503908733	10|124814107|124814114|1	2.51	2.51:2.51:2.51:2.51:2.51:2.51:2.51
ACADSB	ENSG00000196177	ENST00000358776	10|124813282|124817827|1	hsa-miR-181a-2-3p	1690 1696	-0.053	1676 1697	145.00	1669 1697	0.00416163626308065	10|124814972|124814978|1	NaN	NA:NA:NA:NA:NA:NA
ACADSB	ENSG00000196177	ENST00000358776	10|124813282|124817827|1	hsa-miR-506-5p	2208 2214	-0.107	2193 2215	153.00	2187 2215	0.00529092143969919	10|124815490|124815496|1	NaN	NA:NA:NA:NA:NA:NA
ACADSB	ENSG00000196177	ENST00000358776	10|124813282|124817827|1	hsa-miR-506-5p	1133 1140	-0.308	1117 1140	156.00	1112 1140	0.0274712867861587	10|124814415|124814422|1	51.103	58.82:49.82:49.82:49.82:49.82:49.82:49.82
ACADSB	ENSG00000196177	ENST00000358776	10|124813282|124817827|1	hsa-miR-624-5p	4532 4538	-0.224	4517 4539	151.00	4511 4539	0.0328923568698073	10|124817814|124817820|1	NaN	NA:NA:NA:NA:NA:NA
ACADSB	ENSG00000196177	ENST00000358776	10|124813282|124817827|1	hsa-miR-522-3p	1672 1679	-0.030	1658 1679	164.00	1651 1679	0.00731124868187731	10|124814954|124814961|1	NaN	NA:NA:NA:NA:NA:NA:NA
ACADSB	ENSG00000196177	ENST00000358776	10|124813282|124817827|1	hsa-miR-5190	30 36	-0.113	18 37	146.00	9 37	0.0184843480044189	10|124813312|124813318|1	NaN	NA:NA:NA:NA:NA:NA
ACADSB	ENSG00000196177	ENST00000358776	10|124813282|124817827|1	hsa-miR-4540	4508 4515	-0.552	4495 4515	140.00	4487 4515	0.0586815284783723	10|124817790|124817797|1	NaN	NA:NA:NA:NA:NA:NA:NA
ACADSB	ENSG00000196177	ENST00000358776	10|124813282|124817827|1	hsa-miR-129-5p	1299 1305	-0.043	1286 1306	146.00	1278 1306	0.00274559057532299	10|124814581|124814587|1	NaN	NA:NA:NA:NA:NA:NA
ACADSB	ENSG00000196177	ENST00000358776	10|124813282|124817827|1	hsa-miR-129-5p	1486 1492	-0.020	1473 1493	142.00	1465 1493	0.00136781375106511	10|124814768|124814774|1	NaN	NA:NA:NA:NA:NA:NA
ACADSB	ENSG00000196177	ENST00000358776	10|124813282|124817827|1	hsa-miR-4797-5p	283 289	-0.140	280 300	147.00	272 300	0.0126837536652896	10|124813565|124813571|1	4.667	7.0:7.0:7.0:7.0:NA:NA
ACADSB	ENSG00000196177	ENST00000358776	10|124813282|124817827|1	hsa-miR-4797-5p	283 289	-0.140	280 300	147.00	262 290	0.0310897278720189	10|124813565|124813571|1	4.667	7.0:7.0:7.0:7.0:NA:NA
ACADSB	ENSG00000196177	ENST00000358776	10|124813282|124817827|1	hsa-miR-4797-5p	293 299	-0.055	280 300	147.00	272 300	0.0126837536652896	10|124813575|124813581|1	NaN	NA:NA:NA:NA:NA:NA
ACADSB	ENSG00000196177	ENST00000358776	10|124813282|124817827|1	hsa-miR-24-1-5p	711 718	-0.577	694 718	153.00	690 718	0.039017776099192	10|124813993|124814000|1	2.553	2.55:2.55:2.55:2.55:2.55:2.55:2.55
ACADSB	ENSG00000196177	ENST00000358776	10|124813282|124817827|1	hsa-miR-1185-1-3p	921 928	-0.239	907 928	145.00	900 928	0.0141172882710553	10|124814203|124814210|1	NaN	NA:NA:NA:NA:NA:NA:NA
ACADSB	ENSG00000196177	ENST00000358776	10|124813282|124817827|1	hsa-miR-1185-1-3p	255 261	-0.086	239 262	143.00	234 262	0.00871055481231132	10|124813537|124813543|1	9.0	9.0:9.0:9.0:9.0:9.0:9.0
ACADSB	ENSG00000196177	ENST00000358776	10|124813282|124817827|1	hsa-miR-5006-3p	2109 2116	-0.030	2096 2116	149.00	2088 2116	0.0036171972359268	10|124815391|124815398|1	NaN	NA:NA:NA:NA:NA:NA:NA
ACADSB	ENSG00000196177	ENST00000358776	10|124813282|124817827|1	hsa-miR-150-5p	65 71	-0.154	51 72	145.00	44 72	0.0176700293469038	10|124813347|124813353|1	NaN	NA:NA:NA:NA:NA:NA
ACADSB	ENSG00000196177	ENST00000358776	10|124813282|124817827|1	hsa-miR-655-3p	2416 2422	-0.020	2404 2423	153.00	2395 2423	0.00323955804784686	10|124815698|124815704|1	NaN	NA:NA:NA:NA:NA:NA
ACADSB	ENSG00000196177	ENST00000358776	10|124813282|124817827|1	hsa-miR-655-3p	1369 1375	-0.020	1353 1376	141.00	1348 1376	0.00422096839167484	10|124814651|124814657|1	NaN	NA:NA:NA:NA:NA:NA
ACADSB	ENSG00000196177	ENST00000358776	10|124813282|124817827|1	hsa-miR-590-3p	40 46	-0.020	24 47	144.00	19 47	0.0128457855995594	10|124813322|124813328|1	NaN	NA:NA:NA:NA:NA:NA
ACADSB	ENSG00000196177	ENST00000358776	10|124813282|124817827|1	hsa-miR-590-3p	3550 3557	-0.030	3537 3557	143.00	3529 3557	0.0125735636092658	10|124816832|124816839|1	NaN	NA:NA:NA:NA:NA:NA:NA
ACADSB	ENSG00000196177	ENST00000358776	10|124813282|124817827|1	hsa-miR-32-3p	4512 4519	-0.062	4497 4519	147.00	4491 4519	0.021473156018284	10|124817794|124817801|1	NaN	NA:NA:NA:NA:NA:NA:NA
ACADSB	ENSG00000196177	ENST00000358776	10|124813282|124817827|1	hsa-miR-4766-5p	3236 3243	-0.120	3222 3243	162.00	3215 3243	0.0231805157392561	10|124816518|124816525|1	NaN	NA:NA:NA:NA:NA:NA:NA
ACADSB	ENSG00000196177	ENST00000358776	10|124813282|124817827|1	hsa-miR-500a-5p	4007 4013	-0.038	3991 4014	148.00	3986 4014	0.0155873790129952	10|124817289|124817295|1	NaN	NA:NA:NA:NA:NA:NA
ACADSB	ENSG00000196177	ENST00000358776	10|124813282|124817827|1	hsa-miR-146a-3p	579 585	-0.157	566 586	152.00	558 586	0.0196687385772007	10|124813861|124813867|1	NaN	NA:NA:NA:NA:NA:NA
ACADSB	ENSG00000196177	ENST00000358776	10|124813282|124817827|1	hsa-miR-548ap-3p	807 814	-0.177	796 814	157.00	786 814	0.0101702061450834	10|124814089|124814096|1	2.51	2.51:2.51:2.51:2.51:2.51:2.51:2.51
ACADSB	ENSG00000196177	ENST00000358776	10|124813282|124817827|1	hsa-miR-548ap-3p	156 162	-0.020	145 163	147.00	135 163	0.0143577457953095	10|124813438|124813444|1	NaN	NA:NA:NA:NA:NA:NA
ACADSB	ENSG00000196177	ENST00000358776	10|124813282|124817827|1	hsa-miR-410-3p	2953 2959	-0.020	2940 2960	156.00	2932 2960	0.00721873607977186	10|124816235|124816241|1	NaN	NA:NA:NA:NA:NA:NA
ACADSB	ENSG00000196177	ENST00000358776	10|124813282|124817827|1	hsa-miR-410-3p	4158 4164	-0.077	4145 4165	156.00	4137 4165	0.0252818097926966	10|124817440|124817446|1	NaN	NA:NA:NA:NA:NA:NA
ACADSB	ENSG00000196177	ENST00000358776	10|124813282|124817827|1	hsa-miR-410-3p	4445 4452	-0.077	4430 4452	146.00	4424 4452	0.020198306442801	10|124817727|124817734|1	NaN	NA:NA:NA:NA:NA:NA:NA
ACADSB	ENSG00000196177	ENST00000358776	10|124813282|124817827|1	hsa-miR-410-3p	4374 4380	-0.045	4361 4381	140.00	4353 4381	0.00843725317971136	10|124817656|124817662|1	NaN	NA:NA:NA:NA:NA:NA
ACADSB	ENSG00000196177	ENST00000358776	10|124813282|124817827|1	hsa-miR-5195-3p	4519 4525	-0.231	4506 4526	143.00	4498 4526	0.0196305098768576	10|124817801|124817807|1	NaN	NA:NA:NA:NA:NA:NA
ACADSB	ENSG00000196177	ENST00000358776	10|124813282|124817827|1	hsa-miR-200b-3p	2784 2791	-0.030	2770 2791	140.00	2763 2791	0.00725072599370671	10|124816066|124816073|1	NaN	NA:NA:NA:NA:NA:NA:NA
ACADSB	ENSG00000196177	ENST00000358776	10|124813282|124817827|1	hsa-miR-4446-5p	692 698	-0.076	680 699	149.00	671 699	0.0142162149802635	10|124813974|124813980|1	NaN	NA:NA:NA:NA:NA:NA
ACADSB	ENSG00000196177	ENST00000358776	10|124813282|124817827|1	hsa-miR-4446-5p	2110 2116	-0.020	2095 2117	148.00	2089 2117	0.00300456224887458	10|124815392|124815398|1	NaN	NA:NA:NA:NA:NA:NA
ACADSB	ENSG00000196177	ENST00000358776	10|124813282|124817827|1	hsa-miR-5583-3p	460 466	-0.020	446 467	143.00	439 467	0.00617841060631002	10|124813742|124813748|1	NaN	NA:NA:NA:NA:NA:NA
ACADSB	ENSG00000196177	ENST00000358776	10|124813282|124817827|1	hsa-miR-411-3p	704 711	-0.198	690 711	145.00	683 711	0.0240548456001728	10|124813986|124813993|1	2.188	NA:2.55:2.55:2.55:2.55:2.55:2.55
ACADSB	ENSG00000196177	ENST00000358776	10|124813282|124817827|1	hsa-miR-4282	4138 4144	-0.020	4128 4145	145.00	4117 4145	0.00990309293596365	10|124817420|124817426|1	NaN	NA:NA:NA:NA:NA:NA
ACADSB	ENSG00000196177	ENST00000358776	10|124813282|124817827|1	hsa-miR-4282	42 49	-0.030	32 49	145.00	21 49	0.0452979103730174	10|124813324|124813331|1	NaN	NA:NA:NA:NA:NA:NA:NA
ACADSB	ENSG00000196177	ENST00000358776	10|124813282|124817827|1	hsa-miR-4282	2022 2029	-0.030	2012 2029	146.00	2001 2029	0.00966058353628073	10|124815304|124815311|1	NaN	NA:NA:NA:NA:NA:NA:NA
ACADSB	ENSG00000196177	ENST00000358776	10|124813282|124817827|1	hsa-miR-200a-3p	1038 1044	-0.124	1024 1045	151.00	1017 1045	0.0121904289267974	10|124814320|124814326|1	1.774	1.77:1.77:1.77:1.77:1.77:1.77
ACADSB	ENSG00000196177	ENST00000358776	10|124813282|124817827|1	hsa-miR-200a-3p	4100 4106	-0.059	4084 4107	150.00	4079 4107	0.015168335754799	10|124817382|124817388|1	NaN	NA:NA:NA:NA:NA:NA
ACADSB	ENSG00000196177	ENST00000358776	10|124813282|124817827|1	hsa-miR-4728-3p	1806 1812	-0.120	1789 1813	140.00	1785 1813	0.00527163810290541	10|124815088|124815094|1	NaN	NA:NA:NA:NA:NA:NA
ACADSB	ENSG00000196177	ENST00000358776	10|124813282|124817827|1	hsa-miR-4728-3p	2234 2240	-0.073	2217 2241	141.00	2213 2241	0.00439318093781941	10|124815516|124815522|1	NaN	NA:NA:NA:NA:NA:NA
ACADSB	ENSG00000196177	ENST00000358776	10|124813282|124817827|1	hsa-miR-106b-5p	1124 1131	-0.273	1109 1131	151.00	1103 1131	0.017807214307211	10|124814406|124814413|1	66.558	65.0:66.82:66.82:66.82:66.82:66.82:66.82
ACADSB	ENSG00000196177	ENST00000358776	10|124813282|124817827|1	hsa-miR-3190-3p	1862 1868	-0.110	1848 1869	150.00	1841 1869	0.0077725479087246	10|124815144|124815150|1	NaN	NA:NA:NA:NA:NA:NA
ACADSB	ENSG00000196177	ENST00000358776	10|124813282|124817827|1	hsa-miR-3190-3p	95 102	-0.373	80 102	142.00	74 102	0.0291374763450312	10|124813377|124813384|1	NaN	NA:NA:NA:NA:NA:NA:NA
ACADSB	ENSG00000196177	ENST00000358776	10|124813282|124817827|1	hsa-miR-3185	3390 3396	-0.020	3375 3397	144.00	3369 3397	0.00598562657033133	10|124816672|124816678|1	NaN	NA:NA:NA:NA:NA:NA
ACADSB	ENSG00000196177	ENST00000358776	10|124813282|124817827|1	hsa-miR-3185	2778 2785	-0.030	2759 2785	143.00	2757 2785	0.0036480882181599	10|124816060|124816067|1	NaN	NA:NA:NA:NA:NA:NA:NA
ACADSB	ENSG00000196177	ENST00000358776	10|124813282|124817827|1	hsa-miR-3185	3589 3595	-0.020	3573 3596	151.00	3568 3596	0.00828318070428369	10|124816871|124816877|1	NaN	NA:NA:NA:NA:NA:NA
ACADSB	ENSG00000196177	ENST00000358776	10|124813282|124817827|1	hsa-miR-3185	2301 2307	-0.021	2285 2308	155.00	2280 2308	0.00362133547212139	10|124815583|124815589|1	NaN	NA:NA:NA:NA:NA:NA
ACADSB	ENSG00000196177	ENST00000358776	10|124813282|124817827|1	hsa-miR-3158-3p	122 128	-0.212	108 129	147.00	101 129	0.022797745963516	10|124813404|124813410|1	23.0	23.0:23.0:23.0:23.0:23.0:23.0
ACADSB	ENSG00000196177	ENST00000358776	10|124813282|124817827|1	hsa-miR-4297	1294 1301	-0.425	1286 1301	142.00	1273 1301	0.0230868848105063	10|124814576|124814583|1	NaN	NA:NA:NA:NA:NA:NA:NA
ACADSB	ENSG00000196177	ENST00000358776	10|124813282|124817827|1	hsa-miR-7-2-3p	902 909	-0.035	887 909	147.00	881 909	0.0113364206130491	10|124814184|124814191|1	NaN	NA:NA:NA:NA:NA:NA:NA
ACADSB	ENSG00000196177	ENST00000358776	10|124813282|124817827|1	hsa-miR-7-2-3p	700 707	-0.030	686 707	140.00	679 707	0.00913646397409583	10|124813982|124813989|1	NaN	NA:NA:NA:NA:NA:2.55:2.55
ACADSB	ENSG00000196177	ENST00000358776	10|124813282|124817827|1	hsa-miR-548x-3p	2177 2183	-0.020	2165 2184	140.00	2156 2184	0.00474094460993599	10|124815459|124815465|1	NaN	NA:NA:NA:NA:NA:NA
ACADSB	ENSG00000196177	ENST00000358776	10|124813282|124817827|1	hsa-miR-24-2-5p	711 718	-0.577	700 718	151.00	690 718	0.0387522758285779	10|124813993|124814000|1	2.553	2.55:2.55:2.55:2.55:2.55:2.55:2.55
ACADSB	ENSG00000196177	ENST00000358776	10|124813282|124817827|1	hsa-miR-5582-3p	2176 2182	-0.020	2162 2183	149.00	2155 2183	0.00552787150808131	10|124815458|124815464|1	NaN	NA:NA:NA:NA:NA:NA
ACADSB	ENSG00000196177	ENST00000358776	10|124813282|124817827|1	hsa-miR-4728-5p	1640 1647	-0.030	1623 1647	144.00	1619 1647	0.00188529588878916	10|124814922|124814929|1	NaN	NA:NA:NA:NA:NA:NA:NA
ACADSB	ENSG00000196177	ENST00000358776	10|124813282|124817827|1	hsa-miR-4728-5p	381 387	-0.186	366 387	142.00	359 387	0.0146915478712896	10|124813663|124813669|1	NaN	NA:NA:NA:NA:NA:NA
ACADSB	ENSG00000196177	ENST00000358776	10|124813282|124817827|1	hsa-miR-4728-5p	2689 2696	-0.030	2671 2696	148.00	2668 2696	0.00175766598050978	10|124815971|124815978|1	NaN	NA:NA:NA:NA:NA:NA:NA
ACADSB	ENSG00000196177	ENST00000358776	10|124813282|124817827|1	hsa-miR-4781-3p	3365 3371	-0.110	3351 3372	151.00	3344 3372	0.00768791754032402	10|124816647|124816653|1	NaN	NA:NA:NA:NA:NA:NA
ACADSB	ENSG00000196177	ENST00000358776	10|124813282|124817827|1	hsa-miR-7-1-3p	902 909	-0.035	887 909	155.00	881 909	0.0123343771498327	10|124814184|124814191|1	NaN	NA:NA:NA:NA:NA:NA:NA
ACADSB	ENSG00000196177	ENST00000358776	10|124813282|124817827|1	hsa-miR-7-1-3p	700 707	-0.030	686 707	141.00	679 707	0.00929674980439473	10|124813982|124813989|1	NaN	NA:NA:NA:NA:NA:2.55:2.55
ACADSB	ENSG00000196177	ENST00000358776	10|124813282|124817827|1	hsa-miR-203a-3p	1802 1808	-0.029	1787 1809	159.00	1781 1809	0.00211708496019774	10|124815084|124815090|1	NaN	NA:NA:NA:NA:NA:NA
ACADSB	ENSG00000196177	ENST00000358776	10|124813282|124817827|1	hsa-miR-203a-3p	1752 1759	-0.030	1740 1760	158.00	1732 1760	0.00511766977413532	10|124815034|124815041|1	NaN	NA:NA:NA:NA:NA:NA:NA
ACADSB	ENSG00000196177	ENST00000358776	10|124813282|124817827|1	hsa-miR-203a-3p	1753 1760	-0.030	1740 1760	158.00	1732 1760	0.00511766977413532	10|124815035|124815042|1	NaN	NA:NA:NA:NA:NA:NA:NA
ACADSB	ENSG00000196177	ENST00000358776	10|124813282|124817827|1	hsa-miR-203a-3p	4212 4219	-0.099	4199 4220	156.00	4192 4220	0.0434567693927047	10|124817494|124817501|1	NaN	NA:NA:NA:NA:NA:NA:NA
ACADSB	ENSG00000196177	ENST00000358776	10|124813282|124817827|1	hsa-miR-802	905 912	-0.384	890 912	157.00	884 912	0.0253838776860163	10|124814187|124814194|1	NaN	NA:NA:NA:NA:NA:NA:NA
ACADSB	ENSG00000196177	ENST00000358776	10|124813282|124817827|1	hsa-miR-3689b-3p	1641 1647	-0.020	1627 1648	140.00	1620 1648	0.00331445697925095	10|124814923|124814929|1	NaN	NA:NA:NA:NA:NA:NA
ACADSB	ENSG00000196177	ENST00000358776	10|124813282|124817827|1	hsa-miR-3689b-3p	2690 2696	-0.020	2676 2697	140.00	2669 2697	0.00294698832565606	10|124815972|124815978|1	NaN	NA:NA:NA:NA:NA:NA
ACADSB	ENSG00000196177	ENST00000358776	10|124813282|124817827|1	hsa-miR-3689b-3p	509 516	-0.140	495 516	141.00	488 516	0.00561868741466345	10|124813791|124813798|1	NaN	NA:NA:NA:NA:NA:NA:NA
ACADSB	ENSG00000196177	ENST00000358776	10|124813282|124817827|1	hsa-miR-3689b-3p	381 388	-0.332	366 388	151.00	360 388	0.0126767300587153	10|124813663|124813670|1	NaN	NA:NA:NA:NA:NA:NA:NA
ACADSB	ENSG00000196177	ENST00000358776	10|124813282|124817827|1	hsa-miR-1278	4167 4173	-0.211	4154 4174	152.00	4146 4174	0.0168472080592462	10|124817449|124817455|1	NaN	NA:NA:NA:NA:NA:NA
ACADSB	ENSG00000196177	ENST00000358776	10|124813282|124817827|1	hsa-miR-1278	728 734	-0.268	712 735	147.00	707 735	0.0101281464529634	10|124814010|124814016|1	2.553	2.55:2.55:2.55:2.55:2.55:2.55
ACADSB	ENSG00000196177	ENST00000358776	10|124813282|124817827|1	hsa-miR-1185-2-3p	921 928	-0.231	907 928	145.00	900 928	0.0143236682653041	10|124814203|124814210|1	NaN	NA:NA:NA:NA:NA:NA:NA
ACADSB	ENSG00000196177	ENST00000358776	10|124813282|124817827|1	hsa-miR-1185-2-3p	255 261	-0.086	241 262	140.00	234 262	0.00871055481231132	10|124813537|124813543|1	9.0	9.0:9.0:9.0:9.0:9.0:9.0
ACADSB	ENSG00000196177	ENST00000358776	10|124813282|124817827|1	hsa-miR-361-5p	3686 3693	-0.079	3672 3693	145.00	3665 3693	0.0166037853518394	10|124816968|124816975|1	NaN	NA:NA:NA:NA:NA:NA:NA
ACADSB	ENSG00000196177	ENST00000358776	10|124813282|124817827|1	hsa-miR-548o-3p	2867 2874	-0.030	2853 2874	155.00	2846 2874	0.00605716399062128	10|124816149|124816156|1	NaN	NA:NA:NA:NA:NA:NA:NA
ACADSB	ENSG00000196177	ENST00000358776	10|124813282|124817827|1	hsa-miR-548k	730 737	-0.231	715 737	151.00	709 737	0.0251721864678468	10|124814012|124814019|1	2.553	2.55:2.55:2.55:2.55:2.55:2.55:2.55
ACADSB	ENSG00000196177	ENST00000358776	10|124813282|124817827|1	hsa-miR-374a-3p	2439 2446	-0.033	2424 2446	148.00	2418 2446	0.00314124346691689	10|124815721|124815728|1	7.0	7.0:7.0:7.0:7.0:7.0:7.0:7.0
ACADSB	ENSG00000196177	ENST00000358776	10|124813282|124817827|1	hsa-miR-374a-3p	2598 2605	-0.030	2581 2605	141.00	2577 2605	0.0031037769651325	10|124815880|124815887|1	NaN	NA:NA:NA:NA:NA:NA:NA
ACADSB	ENSG00000196177	ENST00000358776	10|124813282|124817827|1	hsa-miR-374a-3p	3687 3693	-0.039	3671 3694	151.00	3666 3694	0.0105056067185461	10|124816969|124816975|1	NaN	NA:NA:NA:NA:NA:NA
ACADSB	ENSG00000196177	ENST00000358776	10|124813282|124817827|1	hsa-miR-374a-3p	1392 1399	-0.030	1377 1399	144.00	1371 1399	0.00332422217554887	10|124814674|124814681|1	NaN	NA:NA:NA:NA:NA:NA:NA
ACADSB	ENSG00000196177	ENST00000358776	10|124813282|124817827|1	hsa-miR-374a-3p	3260 3266	-0.020	3248 3267	158.00	3239 3267	0.00976199153400138	10|124816542|124816548|1	NaN	NA:NA:NA:NA:NA:NA
ACADSB	ENSG00000196177	ENST00000358776	10|124813282|124817827|1	hsa-miR-4745-5p	3222 3229	-0.263	3207 3229	141.00	3201 3229	0.0255463579658873	10|124816504|124816511|1	NaN	NA:NA:NA:NA:NA:NA:NA
ACADSB	ENSG00000196177	ENST00000358776	10|124813282|124817827|1	hsa-miR-4745-5p	2392 2398	-0.140	2376 2399	156.00	2371 2399	0.00639161438588555	10|124815674|124815680|1	NaN	NA:NA:NA:NA:NA:NA
ACADSB	ENSG00000196177	ENST00000358776	10|124813282|124817827|1	hsa-miR-3923	4369 4375	-0.174	4353 4376	153.00	4348 4376	0.021127051836734	10|124817651|124817657|1	NaN	NA:NA:NA:NA:NA:NA
ACADSB	ENSG00000196177	ENST00000358776	10|124813282|124817827|1	hsa-miR-4328	768 775	-0.104	759 775	140.00	747 775	0.00604290116704936	10|124814050|124814057|1	NaN	NA:NA:NA:NA:NA:NA:NA
ACADSB	ENSG00000196177	ENST00000358776	10|124813282|124817827|1	hsa-miR-4328	239 245	-0.076	230 246	143.00	218 246	0.0135469586970959	10|124813521|124813527|1	NaN	NA:NA:NA:NA:NA:9.0
ACADSB	ENSG00000196177	ENST00000358776	10|124813282|124817827|1	hsa-miR-5007-3p	857 863	-0.163	840 864	159.00	836 864	0.00699103979316276	10|124814139|124814145|1	NaN	NA:NA:NA:NA:NA:NA
ACADSB	ENSG00000196177	ENST00000358776	10|124813282|124817827|1	hsa-miR-200c-3p	2784 2791	-0.030	2771 2791	143.00	2763 2791	0.00723831906308809	10|124816066|124816073|1	NaN	NA:NA:NA:NA:NA:NA:NA
ACADSB	ENSG00000196177	ENST00000358776	10|124813282|124817827|1	hsa-miR-514a-5p	581 587	-0.133	561 587	146.00	559 587	0.0193163632712213	10|124813863|124813869|1	NaN	NA:NA:NA:NA:NA:NA
ACADSB	ENSG00000196177	ENST00000358776	10|124813282|124817827|1	hsa-miR-514a-5p	3018 3025	-0.262	3004 3025	155.00	2997 3025	0.0251914655115338	10|124816300|124816307|1	NaN	NA:NA:NA:NA:36.0:41.0:41.0
ACADSB	ENSG00000196177	ENST00000358776	10|124813282|124817827|1	hsa-miR-4320	4058 4065	-0.257	4049 4065	150.00	4037 4065	0.0169062561191183	10|124817340|124817347|1	NaN	NA:NA:NA:NA:NA:NA:NA
ACADSB	ENSG00000196177	ENST00000358776	10|124813282|124817827|1	hsa-miR-548as-3p	1155 1161	-0.127	1142 1162	155.00	1134 1162	0.0107469168473944	10|124814437|124814443|1	49.817	49.82:49.82:49.82:49.82:49.82:49.82
ACADSB	ENSG00000196177	ENST00000358776	10|124813282|124817827|1	hsa-miR-548as-3p	452 459	-0.043	439 459	153.00	431 459	0.012901176412321	10|124813734|124813741|1	NaN	NA:NA:NA:NA:NA:NA:NA
ACADSB	ENSG00000196177	ENST00000358776	10|124813282|124817827|1	hsa-miR-5590-3p	1126 1132	-0.020	1110 1133	153.00	1105 1133	0.00690357727054043	10|124814408|124814414|1	66.817	66.82:66.82:66.82:66.82:66.82:66.82
ACADSB	ENSG00000196177	ENST00000358776	10|124813282|124817827|1	hsa-miR-4293	169 175	-0.202	160 176	153.00	148 176	0.0386930174583749	10|124813451|124813457|1	NaN	NA:NA:NA:NA:NA:NA
ACADSB	ENSG00000196177	ENST00000358776	10|124813282|124817827|1	hsa-miR-4777-5p	3955 3962	-0.133	3941 3962	144.00	3934 3962	0.0256515034756874	10|124817237|124817244|1	NaN	NA:NA:NA:NA:NA:NA:NA
ACADSB	ENSG00000196177	ENST00000358776	10|124813282|124817827|1	hsa-miR-4777-5p	3473 3479	-0.020	3459 3480	149.00	3452 3480	0.00548507085866218	10|124816755|124816761|1	8.0	8.0:8.0:8.0:8.0:8.0:8.0
ACADSB	ENSG00000196177	ENST00000358776	10|124813282|124817827|1	hsa-miR-425-5p	4239 4245	-0.135	4223 4246	156.00	4218 4246	0.0142558251519216	10|124817521|124817527|1	16.0	16.0:16.0:16.0:16.0:16.0:16.0
ACADSB	ENSG00000196177	ENST00000358776	10|124813282|124817827|1	hsa-miR-5692b	563 569	-0.020	553 570	143.00	542 570	0.012666130981573	10|124813845|124813851|1	NaN	NA:NA:NA:NA:NA:NA
ACADSB	ENSG00000196177	ENST00000358776	10|124813282|124817827|1	hsa-miR-5692b	873 879	-0.044	861 880	140.00	852 880	0.0136127774055519	10|124814155|124814161|1	4.167	NA:5.0:5.0:5.0:5.0:5.0
ACADSB	ENSG00000196177	ENST00000358776	10|124813282|124817827|1	hsa-miR-545-3p	4396 4403	-0.184	4382 4403	155.00	4375 4403	0.0645486720870379	10|124817678|124817685|1	1.286	NA:NA:NA:2.25:2.25:2.25:2.25
ACADSB	ENSG00000196177	ENST00000358776	10|124813282|124817827|1	hsa-miR-4436b-5p	2586 2593	-0.056	2572 2593	155.00	2565 2593	0.00641188524576718	10|124815868|124815875|1	NaN	NA:NA:NA:NA:NA:NA:NA
ACADSB	ENSG00000196177	ENST00000358776	10|124813282|124817827|1	hsa-miR-4436b-5p	1538 1545	-0.059	1524 1545	154.00	1517 1545	0.00717785313661202	10|124814820|124814827|1	NaN	NA:NA:NA:NA:NA:NA:NA
ACADSB	ENSG00000196177	ENST00000358776	10|124813282|124817827|1	hsa-miR-4436b-5p	3054 3060	-0.020	3040 3061	145.00	3033 3061	0.0113590871506468	10|124816336|124816342|1	12.315	9.65:9.65:9.65:9.65:17.65:17.65
ACADSB	ENSG00000196177	ENST00000358776	10|124813282|124817827|1	hsa-miR-1245b-3p	1840 1847	-0.058	1826 1847	143.00	1819 1847	0.00781061267054844	10|124815122|124815129|1	NaN	NA:NA:NA:NA:NA:NA:NA
ACADSB	ENSG00000196177	ENST00000358776	10|124813282|124817827|1	hsa-miR-1245b-3p	3256 3263	-0.035	3242 3263	141.00	3235 3263	0.0106732016238824	10|124816538|124816545|1	NaN	NA:NA:NA:NA:NA:NA:NA
ACADSB	ENSG00000196177	ENST00000358776	10|124813282|124817827|1	hsa-miR-1914-5p	187 194	-0.486	173 194	145.00	166 194	0.0217566452792001	10|124813469|124813476|1	NaN	NA:NA:NA:NA:NA:NA:NA
ACADSB	ENSG00000196177	ENST00000358776	10|124813282|124817827|1	hsa-miR-1914-5p	2643 2650	-0.302	2629 2650	140.00	2622 2650	0.00756414891565054	10|124815925|124815932|1	NaN	NA:NA:NA:NA:NA:NA:NA
ACADSB	ENSG00000196177	ENST00000358776	10|124813282|124817827|1	hsa-miR-1914-5p	1595 1602	-0.330	1581 1602	140.00	1574 1602	0.00704209891987706	10|124814877|124814884|1	NaN	NA:NA:NA:NA:NA:NA:NA
ACADSB	ENSG00000196177	ENST00000358776	10|124813282|124817827|1	hsa-miR-764	221 227	-0.277	207 228	157.00	200 228	0.0498496015623573	10|124813503|124813509|1	NaN	NA:NA:NA:NA:NA:NA
ACADSB	ENSG00000196177	ENST00000358776	10|124813282|124817827|1	hsa-miR-1911-3p	419 425	-0.323	407 426	172.00	398 426	0.0158315321950042	10|124813701|124813707|1	NaN	NA:NA:NA:NA:NA:NA
ACADSB	ENSG00000196177	ENST00000358776	10|124813282|124817827|1	hsa-miR-511-5p	2444 2450	-0.020	2433 2451	156.00	2423 2451	0.00539559246956659	10|124815726|124815732|1	7.0	7.0:7.0:7.0:7.0:7.0:7.0
ACADSB	ENSG00000196177	ENST00000358776	10|124813282|124817827|1	hsa-miR-511-5p	4271 4277	-0.020	4258 4278	147.00	4250 4278	0.00952517757388129	10|124817553|124817559|1	16.0	16.0:16.0:16.0:16.0:16.0:16.0
ACADSB	ENSG00000196177	ENST00000358776	10|124813282|124817827|1	hsa-miR-511-5p	3248 3254	-0.020	3234 3255	161.00	3227 3255	0.0127550203129625	10|124816530|124816536|1	NaN	NA:NA:NA:NA:NA:NA
ACADSB	ENSG00000196177	ENST00000358776	10|124813282|124817827|1	hsa-miR-511-5p	1397 1403	-0.020	1386 1404	152.00	1376 1404	0.00483410915320753	10|124814679|124814685|1	NaN	NA:NA:NA:NA:NA:NA
ACADSB	ENSG00000196177	ENST00000358776	10|124813282|124817827|1	hsa-miR-1225-3p	3807 3814	-0.422	3793 3814	158.00	3786 3814	0.023107849722096	10|124817089|124817096|1	NaN	NA:NA:NA:NA:NA:NA:NA
ACADSB	ENSG00000196177	ENST00000358776	10|124813282|124817827|1	hsa-miR-4775	3551 3558	-0.030	3534 3558	158.00	3530 3558	0.0168101877682415	10|124816833|124816840|1	NaN	NA:NA:NA:NA:NA:NA:NA
ACADSB	ENSG00000196177	ENST00000358776	10|124813282|124817827|1	hsa-miR-1224-5p	1746 1752	-0.181	1735 1753	150.00	1725 1753	0.0270189866364522	10|124815028|124815034|1	NaN	NA:NA:NA:NA:NA:NA
ACADSB	ENSG00000196177	ENST00000358776	10|124813282|124817827|1	hsa-miR-5187-5p	598 605	-0.414	583 605	144.00	577 605	0.0354631406860354	10|124813880|124813887|1	NaN	NA:NA:NA:NA:NA:NA:NA
ACADSB	ENSG00000196177	ENST00000358776	10|124813282|124817827|1	hsa-miR-3143	4442 4448	-0.071	4427 4449	157.00	4421 4449	0.0348750360208622	10|124817724|124817730|1	NaN	NA:NA:NA:NA:NA:NA
ACADSB	ENSG00000196177	ENST00000358776	10|124813282|124817827|1	hsa-miR-891b	751 758	-0.317	734 758	153.00	730 758	0.0193632279274671	10|124814033|124814040|1	NaN	NA:NA:NA:NA:NA:NA:NA
ACADSB	ENSG00000196177	ENST00000358776	10|124813282|124817827|1	hsa-miR-891b	2727 2734	-0.167	2713 2734	144.00	2706 2734	0.0112914822029074	10|124816009|124816016|1	NaN	NA:NA:NA:NA:NA:NA:NA
ACADSB	ENSG00000196177	ENST00000358776	10|124813282|124817827|1	hsa-miR-216b-5p	3889 3895	-0.161	3873 3896	150.00	3868 3896	0.0211826593580436	10|124817171|124817177|1	NaN	NA:NA:NA:NA:NA:NA
ACADSB	ENSG00000196177	ENST00000358776	10|124813282|124817827|1	hsa-miR-520c-3p	1492 1498	-0.020	1474 1499	147.00	1471 1499	0.00975194330567253	10|124814774|124814780|1	NaN	NA:NA:NA:NA:NA:NA
ACADSB	ENSG00000196177	ENST00000358776	10|124813282|124817827|1	hsa-miR-520c-3p	2540 2546	-0.020	2526 2547	145.00	2519 2547	0.00688521018742343	10|124815822|124815828|1	NaN	NA:NA:NA:NA:NA:NA
ACADSB	ENSG00000196177	ENST00000358776	10|124813282|124817827|1	hsa-miR-1299	2710 2717	-0.121	2695 2717	160.00	2689 2717	0.0160589930625667	10|124815992|124815999|1	NaN	NA:NA:NA:NA:NA:NA:NA
ACADSB	ENSG00000196177	ENST00000358776	10|124813282|124817827|1	hsa-miR-1299	3016 3022	-0.115	3002 3023	140.00	2995 3023	0.0077847819074817	10|124816298|124816304|1	NaN	NA:NA:NA:NA:NA:NA
ACADSB	ENSG00000196177	ENST00000358776	10|124813282|124817827|1	hsa-miR-548t-3p	807 814	-0.177	792 814	161.00	786 814	0.0101702061450834	10|124814089|124814096|1	2.51	2.51:2.51:2.51:2.51:2.51:2.51:2.51
ACADSB	ENSG00000196177	ENST00000358776	10|124813282|124817827|1	hsa-miR-548t-3p	156 162	-0.031	141 163	148.00	135 163	0.0172465520351899	10|124813438|124813444|1	NaN	NA:NA:NA:NA:NA:NA
ACADSB	ENSG00000196177	ENST00000358776	10|124813282|124817827|1	hsa-miR-4762-3p	1020 1027	-0.279	1006 1027	142.00	999 1027	0.0128163395191213	10|124814302|124814309|1	1.014	NA:NA:NA:1.77:1.77:1.77:1.77
ACADSB	ENSG00000196177	ENST00000358776	10|124813282|124817827|1	hsa-miR-103a-2-5p	2577 2584	-0.124	2561 2584	145.00	2556 2584	0.00645198248192252	10|124815859|124815866|1	NaN	NA:NA:NA:NA:NA:NA:NA
ACADSB	ENSG00000196177	ENST00000358776	10|124813282|124817827|1	hsa-miR-103a-2-5p	1529 1536	-0.169	1514 1536	145.00	1508 1536	0.0185032919347103	10|124814811|124814818|1	NaN	NA:NA:NA:NA:NA:NA:NA
ACADSB	ENSG00000196177	ENST00000358776	10|124813282|124817827|1	hsa-miR-3689c	1641 1647	-0.020	1627 1648	140.00	1620 1648	0.00331445697925095	10|124814923|124814929|1	NaN	NA:NA:NA:NA:NA:NA
ACADSB	ENSG00000196177	ENST00000358776	10|124813282|124817827|1	hsa-miR-3689c	2690 2696	-0.020	2676 2697	140.00	2669 2697	0.00294698832565606	10|124815972|124815978|1	NaN	NA:NA:NA:NA:NA:NA
ACADSB	ENSG00000196177	ENST00000358776	10|124813282|124817827|1	hsa-miR-3689c	509 516	-0.140	495 516	141.00	488 516	0.00561868741466345	10|124813791|124813798|1	NaN	NA:NA:NA:NA:NA:NA:NA
ACADSB	ENSG00000196177	ENST00000358776	10|124813282|124817827|1	hsa-miR-3689c	381 388	-0.332	366 388	151.00	360 388	0.0126767300587153	10|124813663|124813670|1	NaN	NA:NA:NA:NA:NA:NA:NA
ACADSB	ENSG00000196177	ENST00000358776	10|124813282|124817827|1	hsa-miR-33a-3p	4119 4125	-0.020	4105 4126	140.00	4098 4126	0.0109929588993427	10|124817401|124817407|1	NaN	NA:NA:NA:NA:NA:NA
ACADSB	ENSG00000196177	ENST00000358776	10|124813282|124817827|1	hsa-miR-33a-3p	2963 2969	-0.020	2948 2970	153.00	2942 2970	0.00779198154691688	10|124816245|124816251|1	NaN	NA:NA:NA:NA:NA:NA
ACADSB	ENSG00000196177	ENST00000358776	10|124813282|124817827|1	hsa-miR-944	1140 1146	-0.020	1128 1147	161.00	1119 1147	0.00625325294644777	10|124814422|124814428|1	49.817	49.82:49.82:49.82:49.82:49.82:49.82
ACADSB	ENSG00000196177	ENST00000358776	10|124813282|124817827|1	hsa-miR-1911-5p	4533 4539	-0.370	4516 4540	151.00	4512 4540	0.0302022297215667	10|124817815|124817821|1	NaN	NA:NA:NA:NA:NA:NA
ACADSB	ENSG00000196177	ENST00000358776	10|124813282|124817827|1	hsa-miR-4712-3p	3990 3996	-0.117	3977 3997	149.00	3969 3997	0.0195243143602522	10|124817272|124817278|1	NaN	NA:NA:NA:NA:NA:NA
ACADSB	ENSG00000196177	ENST00000358776	10|124813282|124817827|1	hsa-miR-4662a-3p	2374 2380	-0.020	2360 2381	152.00	2353 2381	0.00389097645013669	10|124815656|124815662|1	NaN	NA:NA:NA:NA:NA:NA
ACADSB	ENSG00000196177	ENST00000358776	10|124813282|124817827|1	hsa-miR-4662a-3p	3721 3727	-0.068	3707 3728	154.00	3700 3728	0.0135809591753403	10|124817003|124817009|1	NaN	NA:NA:NA:NA:NA:NA
ACADSB	ENSG00000196177	ENST00000358776	10|124813282|124817827|1	hsa-miR-520e	1492 1498	-0.029	1479 1499	148.00	1471 1499	0.00908700576212605	10|124814774|124814780|1	NaN	NA:NA:NA:NA:NA:NA
ACADSB	ENSG00000196177	ENST00000358776	10|124813282|124817827|1	hsa-miR-520e	2540 2546	-0.020	2524 2547	147.00	2519 2547	0.0069022288522069	10|124815822|124815828|1	NaN	NA:NA:NA:NA:NA:NA
ACADSB	ENSG00000196177	ENST00000358776	10|124813282|124817827|1	hsa-miR-4753-5p	147 153	-0.195	134 154	150.00	126 154	0.0296315479779359	10|124813429|124813435|1	19.167	23.0:23.0:23.0:23.0:23.0:NA
ACADSB	ENSG00000196177	ENST00000358776	10|124813282|124817827|1	hsa-miR-548ah-3p	2177 2183	-0.020	2163 2184	140.00	2156 2184	0.00472677194208116	10|124815459|124815465|1	NaN	NA:NA:NA:NA:NA:NA
ACADSB	ENSG00000196177	ENST00000358776	10|124813282|124817827|1	hsa-miR-520b	1492 1498	-0.020	1475 1499	147.00	1471 1499	0.0094131053728596	10|124814774|124814780|1	NaN	NA:NA:NA:NA:NA:NA
ACADSB	ENSG00000196177	ENST00000358776	10|124813282|124817827|1	hsa-miR-520b	2540 2546	-0.020	2527 2547	145.00	2519 2547	0.00670174416218042	10|124815822|124815828|1	NaN	NA:NA:NA:NA:NA:NA
ACADSB	ENSG00000196177	ENST00000358776	10|124813282|124817827|1	hsa-miR-548aj-3p	2177 2183	-0.020	2164 2184	140.00	2156 2184	0.00474094460993599	10|124815459|124815465|1	NaN	NA:NA:NA:NA:NA:NA
ACADSB	ENSG00000196177	ENST00000358776	10|124813282|124817827|1	hsa-miR-1277-5p	4448 4454	-0.020	4433 4455	155.00	4427 4455	0.0176130908428696	10|124817730|124817736|1	NaN	NA:NA:NA:NA:NA:NA
ACADSB	ENSG00000196177	ENST00000358776	10|124813282|124817827|1	hsa-miR-1277-5p	273 279	-0.140	259 280	179.00	250 278	0.00726637382670418	10|124813555|124813561|1	17.0	23.0:23.0:14.0:14.0:14.0:14.0
ACADSB	ENSG00000196177	ENST00000358776	10|124813282|124817827|1	hsa-miR-1277-5p	273 279	-0.140	259 280	179.00	252 280	0.0297951785692526	10|124813555|124813561|1	17.0	23.0:23.0:14.0:14.0:14.0:14.0
ACADSB	ENSG00000196177	ENST00000358776	10|124813282|124817827|1	hsa-miR-4774-3p	713 719	-0.224	700 720	163.00	692 720	0.0181529237479954	10|124813995|124814001|1	2.553	2.55:2.55:2.55:2.55:2.55:2.55
ACADSB	ENSG00000196177	ENST00000358776	10|124813282|124817827|1	hsa-miR-548aa	807 814	-0.177	792 814	161.00	786 814	0.0101702061450834	10|124814089|124814096|1	2.51	2.51:2.51:2.51:2.51:2.51:2.51:2.51
ACADSB	ENSG00000196177	ENST00000358776	10|124813282|124817827|1	hsa-miR-548aa	156 162	-0.031	141 163	148.00	135 163	0.0172465520351899	10|124813438|124813444|1	NaN	NA:NA:NA:NA:NA:NA
ACADSB	ENSG00000196177	ENST00000358776	10|124813282|124817827|1	hsa-miR-501-5p	2984 2991	-0.323	2970 2991	140.00	2963 2991	0.0114547554889665	10|124816266|124816273|1	NaN	NA:NA:NA:NA:NA:NA:NA
ACADSB	ENSG00000196177	ENST00000358776	10|124813282|124817827|1	hsa-miR-4659a-3p	2575 2581	-0.062	2561 2582	145.00	2551 2579	0.00162399422073339	10|124815857|124815863|1	NaN	NA:NA:NA:NA:NA:NA
ACADSB	ENSG00000196177	ENST00000358776	10|124813282|124817827|1	hsa-miR-4659a-3p	2575 2581	-0.062	2561 2582	145.00	2554 2582	0.00271886714739354	10|124815857|124815863|1	NaN	NA:NA:NA:NA:NA:NA
ACADSB	ENSG00000196177	ENST00000358776	10|124813282|124817827|1	hsa-miR-188-3p	2702 2709	-0.127	2689 2709	151.00	2681 2709	0.0107764725093373	10|124815984|124815991|1	NaN	NA:NA:NA:NA:NA:NA:NA
ACADSB	ENSG00000196177	ENST00000358776	10|124813282|124817827|1	hsa-miR-188-3p	4325 4331	-0.131	4313 4332	148.00	4304 4332	0.00655035485734546	10|124817607|124817613|1	NaN	NA:NA:NA:NA:NA:NA
ACADSB	ENSG00000196177	ENST00000358776	10|124813282|124817827|1	hsa-miR-548am-3p	2177 2183	-0.020	2163 2184	140.00	2156 2184	0.00472677194208116	10|124815459|124815465|1	NaN	NA:NA:NA:NA:NA:NA
ACADSB	ENSG00000196177	ENST00000358776	10|124813282|124817827|1	hsa-miR-335-3p	775 781	-0.020	761 782	148.00	767 795	0.00337287219552431	10|124814057|124814063|1	NaN	NA:NA:NA:NA:NA:NA
ACADSB	ENSG00000196177	ENST00000358776	10|124813282|124817827|1	hsa-miR-335-3p	775 781	-0.020	761 782	148.00	754 782	0.00752174194120861	10|124814057|124814063|1	NaN	NA:NA:NA:NA:NA:NA
ACADSB	ENSG00000196177	ENST00000358776	10|124813282|124817827|1	hsa-miR-335-3p	4495 4502	-0.038	4481 4502	148.00	4474 4502	0.0464812144820037	10|124817777|124817784|1	NaN	NA:NA:NA:NA:NA:NA:NA
ACADSB	ENSG00000196177	ENST00000358776	10|124813282|124817827|1	hsa-miR-335-3p	3215 3221	-0.020	3201 3222	169.00	3194 3222	0.00350530341083741	10|124816497|124816503|1	NaN	NA:NA:NA:NA:NA:NA
ACADSB	ENSG00000196177	ENST00000358776	10|124813282|124817827|1	hsa-miR-4778-3p	2573 2580	-0.155	2559 2580	154.00	2555 2583	0.00226511407784039	10|124815855|124815862|1	NaN	NA:NA:NA:NA:NA:NA:NA
ACADSB	ENSG00000196177	ENST00000358776	10|124813282|124817827|1	hsa-miR-4778-3p	2573 2580	-0.155	2559 2580	154.00	2552 2580	0.0149728386359207	10|124815855|124815862|1	NaN	NA:NA:NA:NA:NA:NA:NA
ACADSB	ENSG00000196177	ENST00000358776	10|124813282|124817827|1	hsa-miR-4778-3p	2576 2582	-0.123	2559 2580	154.00	2555 2583	0.00226511407784039	10|124815858|124815862|1	NaN	NA:NA:NA:NA
ACADSB	ENSG00000196177	ENST00000358776	10|124813282|124817827|1	hsa-miR-4778-3p	2576 2582	-0.123	2559 2580	154.00	2552 2580	0.0149728386359207	10|124815858|124815862|1	NaN	NA:NA:NA:NA
EDNRB	ENSG00000136160	ENST00000377211	13|78469616|78472334|-1	hsa-miR-5010-3p	2044 2051	-0.104	2030 2051	142.00	2051 2079	0.00368344386308099	13|78471660|78471667|-1	NaN	NA:NA:NA:NA:NA:NA:NA
EDNRB	ENSG00000136160	ENST00000377211	13|78469616|78472334|-1	hsa-miR-548c-3p	2475 2481	-0.020	2454 2482	145.00	2481 2509	0.00527452700042617	13|78472091|78472097|-1	NaN	NA:NA:NA:NA:NA:NA
EDNRB	ENSG00000136160	ENST00000377211	13|78469616|78472334|-1	hsa-miR-5692c	471 477	-0.020	454 478	147.00	463 491	0.00360918046631709	13|78470087|78470093|-1	NaN	6.0:NA:NA:NA:NA:NA
EDNRB	ENSG00000136160	ENST00000377211	13|78469616|78472334|-1	hsa-miR-130a-5p	1694 1700	-0.020	1681 1701	149.00	1677 1705	0.00301976316447267	13|78471310|78471316|-1	NaN	NA:NA:NA:NA:NA:NA
EDNRB	ENSG00000136160	ENST00000377211	13|78469616|78472334|-1	hsa-miR-5692b	471 477	-0.020	459 478	142.00	463 491	0.00363752657009926	13|78470087|78470093|-1	NaN	6.0:NA:NA:NA:NA:NA
EDNRB	ENSG00000136160	ENST00000377211	13|78469616|78472334|-1	hsa-miR-4775	2249 2255	-0.020	2233 2256	153.00	2249 2277	0.00370130918950914	13|78471865|78471871|-1	NaN	NA:NA:NA:NA:NA:NA
EDNRB	ENSG00000136160	ENST00000377211	13|78469616|78472334|-1	hsa-miR-380-3p	739 745	-0.072	725 746	145.00	744 772	0.00385797144116168	13|78470355|78470361|-1	NaN	NA:NA:NA:NA:NA:NA
EDNRB	ENSG00000136160	ENST00000377211	13|78469616|78472334|-1	hsa-miR-4495	1969 1975	-0.020	1956 1976	142.00	1974 2002	0.00352012328700885	13|78471585|78471591|-1	NaN	NA:NA:NA:NA:NA:NA
EDNRB	ENSG00000136160	ENST00000377211	13|78469616|78472334|-1	hsa-miR-4495	1969 1975	-0.020	1956 1976	142.00	1965 1993	0.00700423557124887	13|78471585|78471591|-1	NaN	NA:NA:NA:NA:NA:NA
EDNRB	ENSG00000136160	ENST00000377211	13|78469616|78472334|-1	hsa-miR-4495	748 754	-0.020	737 755	141.00	744 772	0.00846942013046416	13|78470364|78470370|-1	NaN	NA:NA:NA:NA:NA:NA
BCL6	ENSG00000113916	ENST00000406870	3|187439165|187440245|-1	hsa-miR-4328	542 548	-0.046	533 549	140.00	533 561	0.0128396915044239	3|187439707|187439713|-1	NaN	NA:NA:NA:NA:NA:NA
SPP1	ENSG00000118785	ENST00000237623	4|88904049|88904562|1	hsa-miR-3529-3p	381 387	-0.270	363 388	170.00	360 388	0.0825218514356276	4|88904430|88904436|1	NaN	NA:NA:NA:NA:NA:NA
SPP1	ENSG00000118785	ENST00000237623	4|88904049|88904562|1	hsa-miR-513a-3p	280 287	-0.223	266 287	158.00	259 287	0.0505108708038204	4|88904329|88904336|1	NaN	NA:NA:NA:NA:NA:NA:NA
SPP1	ENSG00000118785	ENST00000237623	4|88904049|88904562|1	hsa-miR-4262	424 431	-0.375	415 431	145.00	403 431	0.0245662623718603	4|88904473|88904480|1	NaN	NA:NA:NA:NA:NA:NA:NA
SPP1	ENSG00000118785	ENST00000237623	4|88904049|88904562|1	hsa-miR-513c-3p	280 287	-0.223	266 287	158.00	259 287	0.0505108708038204	4|88904329|88904336|1	NaN	NA:NA:NA:NA:NA:NA:NA
SPP1	ENSG00000118785	ENST00000237623	4|88904049|88904562|1	hsa-miR-181c-5p	424 431	-0.445	410 431	145.00	403 431	0.0384786827227667	4|88904473|88904480|1	NaN	NA:NA:NA:NA:NA:NA:NA
SPP1	ENSG00000118785	ENST00000237623	4|88904049|88904562|1	hsa-miR-5583-5p	151 157	-0.196	135 158	157.00	130 158	0.0258963725092306	4|88904200|88904206|1	NaN	NA:NA:NA:NA:NA:NA
SPP1	ENSG00000118785	ENST00000237623	4|88904049|88904562|1	hsa-miR-5583-5p	151 157	-0.196	135 158	157.00	135 163	0.00609438388895746	4|88904200|88904206|1	NaN	NA:NA:NA:NA:NA:NA
SPP1	ENSG00000118785	ENST00000237623	4|88904049|88904562|1	hsa-miR-181d-5p	424 431	-0.429	409 431	143.00	403 431	0.0300908850115093	4|88904473|88904480|1	NaN	NA:NA:NA:NA:NA:NA:NA
SPP1	ENSG00000118785	ENST00000237623	4|88904049|88904562|1	hsa-miR-181b-5p	424 431	-0.429	409 431	140.00	403 431	0.02566513647634	4|88904473|88904480|1	NaN	NA:NA:NA:NA:NA:NA:NA
SPP1	ENSG00000118785	ENST00000237623	4|88904049|88904562|1	hsa-miR-3065-5p	380 386	-0.259	362 387	160.00	359 387	0.0516050227066194	4|88904429|88904435|1	NaN	NA:NA:NA:NA:NA:NA
SPP1	ENSG00000118785	ENST00000237623	4|88904049|88904562|1	hsa-miR-4270	179 185	-0.306	165 186	148.00	158 186	0.0509686387163152	4|88904228|88904234|1	NaN	NA:NA:NA:NA:NA:NA
SPP1	ENSG00000118785	ENST00000237623	4|88904049|88904562|1	hsa-miR-2117	69 76	-0.564	56 76	150.00	48 76	0.0492238050984238	4|88904118|88904125|1	NaN	NA:NA:NA:NA:NA:NA:NA
SPP1	ENSG00000118785	ENST00000237623	4|88904049|88904562|1	hsa-miR-4789-5p	372 378	-0.271	359 379	146.00	351 379	0.0272707983371177	4|88904421|88904427|1	NaN	NA:NA:NA:NA:NA:NA
SPP1	ENSG00000118785	ENST00000237623	4|88904049|88904562|1	hsa-miR-4307	491 498	-0.336	480 498	142.00	470 498	0.0166069538171282	4|88904540|88904547|1	NaN	NA:NA:NA:NA:NA:NA:NA
SPP1	ENSG00000118785	ENST00000237623	4|88904049|88904562|1	hsa-miR-4482-3p	276 283	-0.236	262 283	154.00	255 283	0.0555039112643941	4|88904325|88904332|1	NaN	NA:NA:NA:NA:NA:NA:NA
SPP1	ENSG00000118785	ENST00000237623	4|88904049|88904562|1	hsa-miR-4712-3p	268 274	-0.298	255 275	145.00	247 275	0.0308285518613904	4|88904317|88904323|1	NaN	NA:NA:NA:NA:NA:NA
SPP1	ENSG00000118785	ENST00000237623	4|88904049|88904562|1	hsa-miR-302f	481 488	-0.400	472 488	140.00	460 488	0.0486784771638093	4|88904530|88904537|1	NaN	NA:NA:NA:NA:NA:NA:NA
SPP1	ENSG00000118785	ENST00000237623	4|88904049|88904562|1	hsa-miR-127-5p	195 201	-0.219	181 202	141.00	174 202	0.0213635926648228	4|88904244|88904250|1	NaN	NA:NA:NA:NA:NA:NA
SPP1	ENSG00000118785	ENST00000237623	4|88904049|88904562|1	hsa-miR-4251	89 95	-0.231	80 96	154.00	68 96	0.0513736879056551	4|88904138|88904144|1	NaN	NA:NA:NA:NA:NA:NA
SPP1	ENSG00000118785	ENST00000237623	4|88904049|88904562|1	hsa-miR-7-2-3p	258 265	-0.273	244 265	146.00	237 265	0.0155660334268389	4|88904307|88904314|1	NaN	NA:NA:NA:NA:NA:NA:NA
SPP1	ENSG00000118785	ENST00000237623	4|88904049|88904562|1	hsa-miR-7-2-3p	459 465	-0.068	444 466	145.00	438 466	0.012959624324235	4|88904508|88904514|1	NaN	NA:NA:NA:NA:NA:NA
SPP1	ENSG00000118785	ENST00000237623	4|88904049|88904562|1	hsa-miR-4441	179 185	-0.296	170 186	140.00	158 186	0.0351038725375237	4|88904228|88904234|1	NaN	NA:NA:NA:NA:NA:NA
SPP1	ENSG00000118785	ENST00000237623	4|88904049|88904562|1	hsa-miR-3163	336 342	-0.020	322 343	145.00	315 343	0.0177075394397892	4|88904385|88904391|1	NaN	NA:NA:NA:NA:NA:NA
SPP1	ENSG00000118785	ENST00000237623	4|88904049|88904562|1	hsa-miR-7-1-3p	258 265	-0.257	244 265	142.00	237 265	0.0166567965867159	4|88904307|88904314|1	NaN	NA:NA:NA:NA:NA:NA:NA
SPP1	ENSG00000118785	ENST00000237623	4|88904049|88904562|1	hsa-miR-7-1-3p	459 465	-0.068	445 466	157.00	438 466	0.012959624324235	4|88904508|88904514|1	NaN	NA:NA:NA:NA:NA:NA
SPP1	ENSG00000118785	ENST00000237623	4|88904049|88904562|1	hsa-miR-5003-5p	382 389	-0.574	366 389	151.00	361 389	0.135879452056915	4|88904431|88904438|1	NaN	NA:NA:NA:NA:NA:NA:NA
SPP1	ENSG00000118785	ENST00000237623	4|88904049|88904562|1	hsa-miR-130b-5p	66 73	-0.486	54 73	150.00	45 73	0.0213077370946004	4|88904115|88904122|1	NaN	NA:NA:NA:NA:NA:NA:NA
SPP1	ENSG00000118785	ENST00000237623	4|88904049|88904562|1	hsa-miR-4753-3p	322 329	-0.417	309 329	148.00	301 329	0.0375141260744896	4|88904371|88904378|1	NaN	NA:NA:NA:NA:NA:NA:NA
SPP1	ENSG00000118785	ENST00000237623	4|88904049|88904562|1	hsa-miR-4753-3p	67 74	-0.315	52 74	158.00	46 74	0.0274828658399197	4|88904116|88904123|1	NaN	NA:NA:NA:NA:NA:NA:NA
SPP1	ENSG00000118785	ENST00000237623	4|88904049|88904562|1	hsa-miR-4272	103 109	-0.170	93 110	158.00	82 110	0.0244500953753998	4|88904152|88904158|1	NaN	NA:NA:NA:NA:NA:NA
SPP1	ENSG00000118785	ENST00000237623	4|88904049|88904562|1	hsa-miR-4659a-3p	226 233	-0.326	211 233	159.00	205 233	0.0527750333146174	4|88904275|88904282|1	NaN	NA:NA:NA:NA:NA:NA:NA
SPP1	ENSG00000118785	ENST00000237623	4|88904049|88904562|1	hsa-miR-181a-5p	424 431	-0.437	409 431	145.00	403 431	0.0379873425295039	4|88904473|88904480|1	NaN	NA:NA:NA:NA:NA:NA:NA
SPP1	ENSG00000118785	ENST00000237623	4|88904049|88904562|1	hsa-miR-577	417 423	-0.204	404 424	162.00	396 424	0.0285714089968734	4|88904466|88904472|1	NaN	NA:NA:NA:NA:NA:NA
SPP1	ENSG00000118785	ENST00000237623	4|88904049|88904562|1	hsa-miR-3180-5p	125 132	-0.437	108 132	147.00	104 132	0.0272936048328583	4|88904174|88904181|1	NaN	NA:NA:NA:NA:NA:NA:NA
SPP1	ENSG00000118785	ENST00000237623	4|88904049|88904562|1	hsa-miR-4786-3p	165 172	-0.476	150 172	147.00	144 172	0.0306290144796532	4|88904214|88904221|1	NaN	NA:NA:NA:NA:NA:NA:NA
SPP1	ENSG00000118785	ENST00000237623	4|88904049|88904562|1	hsa-miR-4659b-3p	226 233	-0.326	211 233	159.00	205 233	0.0527750333146174	4|88904275|88904282|1	NaN	NA:NA:NA:NA:NA:NA:NA
SPP1	ENSG00000118785	ENST00000237623	4|88904049|88904562|1	hsa-miR-548n	305 312	-0.268	289 312	154.00	284 312	0.0164107515515785	4|88904354|88904361|1	7.0	7.0:7.0:7.0:7.0:7.0:7.0:7.0
SPP1	ENSG00000118785	ENST00000237623	4|88904049|88904562|1	hsa-miR-3129-3p	151 157	-0.240	135 158	146.00	130 158	0.0255321935119423	4|88904200|88904206|1	NaN	NA:NA:NA:NA:NA:NA
SPP1	ENSG00000118785	ENST00000237623	4|88904049|88904562|1	hsa-miR-3129-3p	151 157	-0.240	135 158	146.00	135 163	0.00609133895533093	4|88904200|88904206|1	NaN	NA:NA:NA:NA:NA:NA
SPP1	ENSG00000118785	ENST00000237623	4|88904049|88904562|1	hsa-miR-4422	49 56	-0.405	36 56	140.00	28 56	0.0245200360316341	4|88904098|88904105|1	7.0	7.0:7.0:7.0:7.0:7.0:7.0:7.0
IGFBP1	ENSG00000146678	ENST00000275525	7|45932691|45933267|1	hsa-miR-16-1-3p	324 330	-0.207	310 331	153.00	303 331	0.0138946274341477	7|45933015|45933021|1	179.0	179.0:179.0:179.0:179.0:179.0:179.0
IGFBP1	ENSG00000146678	ENST00000275525	7|45932691|45933267|1	hsa-miR-16-1-3p	568 574	-0.315	555 575	152.00	547 575	0.0182875873515111	7|45933259|45933265|1	NaN	NA:NA:NA:NA:NA:NA
IGFBP1	ENSG00000146678	ENST00000275525	7|45932691|45933267|1	hsa-miR-33a-3p	539 545	-0.118	525 546	159.00	518 546	0.0252586859230916	7|45933230|45933236|1	NaN	NA:NA:NA:NA:NA:NA
IGFBP1	ENSG00000146678	ENST00000275525	7|45932691|45933267|1	hsa-miR-302c-5p	202 208	-0.180	188 209	146.00	181 209	0.0146021607619667	7|45932893|45932899|1	NaN	NA:NA:NA:NA:NA:NA
IGFBP1	ENSG00000146678	ENST00000275525	7|45932691|45933267|1	hsa-miR-4517	252 258	-0.127	234 259	158.00	231 259	0.0193299373116811	7|45932943|45932949|1	NaN	NA:NA:NA:NA:NA:NA
IGFBP1	ENSG00000146678	ENST00000275525	7|45932691|45933267|1	hsa-miR-892a	182 189	-0.550	169 189	140.00	161 189	0.0327415210274714	7|45932873|45932880|1	NaN	NA:NA:NA:NA:NA:NA:NA
IGFBP1	ENSG00000146678	ENST00000275525	7|45932691|45933267|1	hsa-miR-600	163 169	-0.290	148 170	147.00	142 170	0.0395318101531002	7|45932854|45932860|1	NaN	NA:NA:NA:NA:NA:NA
IGFBP1	ENSG00000146678	ENST00000275525	7|45932691|45933267|1	hsa-miR-449c-5p	327 334	-0.613	309 334	162.00	306 334	0.0564704226848198	7|45933018|45933025|1	179.0	179.0:179.0:179.0:179.0:179.0:179.0:179.0
IGFBP1	ENSG00000146678	ENST00000275525	7|45932691|45933267|1	hsa-miR-3160-5p	142 148	-0.214	129 149	156.00	121 149	0.0259667935612769	7|45932833|45932839|1	218.0	218.0:218.0:218.0:218.0:218.0:218.0
IGFBP1	ENSG00000146678	ENST00000275525	7|45932691|45933267|1	hsa-miR-4693-5p	183 190	-0.531	168 190	142.00	162 190	0.0297386393932451	7|45932874|45932881|1	NaN	NA:NA:NA:NA:NA:NA:NA
IGFBP1	ENSG00000146678	ENST00000275525	7|45932691|45933267|1	hsa-miR-548x-3p	363 369	-0.020	351 370	158.00	342 370	0.0105357500637955	7|45933054|45933060|1	NaN	NA:NA:NA:NA:NA:NA
IGFBP1	ENSG00000146678	ENST00000275525	7|45932691|45933267|1	hsa-miR-548aj-3p	363 369	-0.020	350 370	158.00	342 370	0.0105040989779672	7|45933054|45933060|1	NaN	NA:NA:NA:NA:NA:NA
IGFBP1	ENSG00000146678	ENST00000275525	7|45932691|45933267|1	hsa-miR-1277-5p	94 106	NULL	83 106	178.00	74 102	0.00711178509689193	7|45932785|45932797|1	37.0	37.0:37.0:37.0:37.0:37.0:37.0:37.0:37.0:37.0:37.0:37.0:37.0
IGFBP1	ENSG00000146678	ENST00000275525	7|45932691|45933267|1	hsa-miR-1277-5p	94 106	NULL	83 106	178.00	76 104	0.00842999909715953	7|45932785|45932797|1	37.0	37.0:37.0:37.0:37.0:37.0:37.0:37.0:37.0:37.0:37.0:37.0:37.0
IGFBP1	ENSG00000146678	ENST00000275525	7|45932691|45933267|1	hsa-miR-1277-5p	94 105	NULL	83 106	178.00	74 102	0.00711178509689193	7|45932785|45932796|1	37.0	37.0:37.0:37.0:37.0:37.0:37.0:37.0:37.0:37.0:37.0:37.0
IGFBP1	ENSG00000146678	ENST00000275525	7|45932691|45933267|1	hsa-miR-1277-5p	94 105	NULL	83 106	178.00	76 104	0.00842999909715953	7|45932785|45932796|1	37.0	37.0:37.0:37.0:37.0:37.0:37.0:37.0:37.0:37.0:37.0:37.0
IGFBP1	ENSG00000146678	ENST00000275525	7|45932691|45933267|1	hsa-miR-1277-5p	76 87	NULL	65 88	170.00	74 102	0.00711178509689193	7|45932767|45932778|1	20.182	NA:NA:NA:NA:NA:37.0:37.0:37.0:37.0:37.0:37.0
IGFBP1	ENSG00000146678	ENST00000275525	7|45932691|45933267|1	hsa-miR-1277-5p	76 87	NULL	65 88	170.00	58 86	0.00803323812074102	7|45932767|45932778|1	20.182	NA:NA:NA:NA:NA:37.0:37.0:37.0:37.0:37.0:37.0
IGFBP1	ENSG00000146678	ENST00000275525	7|45932691|45933267|1	hsa-miR-1277-5p	76 87	NULL	65 88	170.00	60 88	0.0133686829632438	7|45932767|45932778|1	20.182	NA:NA:NA:NA:NA:37.0:37.0:37.0:37.0:37.0:37.0
IGFBP1	ENSG00000146678	ENST00000275525	7|45932691|45933267|1	hsa-miR-1277-5p	76 87	NULL	65 88	170.00	76 104	0.00842999909715953	7|45932767|45932778|1	20.182	NA:NA:NA:NA:NA:37.0:37.0:37.0:37.0:37.0:37.0
IGFBP1	ENSG00000146678	ENST00000275525	7|45932691|45933267|1	hsa-miR-1277-5p	76 87	NULL	83 106	178.00	74 102	0.00711178509689193	7|45932774|45932778|1	37.0	37.0:37.0:37.0:37.0
IGFBP1	ENSG00000146678	ENST00000275525	7|45932691|45933267|1	hsa-miR-1277-5p	76 87	NULL	83 106	178.00	58 86	0.00803323812074102	7|45932774|45932778|1	37.0	37.0:37.0:37.0:37.0
IGFBP1	ENSG00000146678	ENST00000275525	7|45932691|45933267|1	hsa-miR-1277-5p	76 87	NULL	83 106	178.00	60 88	0.0133686829632438	7|45932774|45932778|1	37.0	37.0:37.0:37.0:37.0
IGFBP1	ENSG00000146678	ENST00000275525	7|45932691|45933267|1	hsa-miR-1277-5p	76 87	NULL	83 106	178.00	76 104	0.00842999909715953	7|45932774|45932778|1	37.0	37.0:37.0:37.0:37.0
IGFBP1	ENSG00000146678	ENST00000275525	7|45932691|45933267|1	hsa-miR-34b-5p	327 334	-0.605	312 334	153.00	306 334	0.0518042077242222	7|45933018|45933025|1	179.0	179.0:179.0:179.0:179.0:179.0:179.0:179.0
IGFBP1	ENSG00000146678	ENST00000275525	7|45932691|45933267|1	hsa-miR-5581-3p	315 322	-0.530	301 322	155.00	294 322	0.0416149433199883	7|45933006|45933013|1	179.0	179.0:179.0:179.0:179.0:179.0:179.0:179.0
IGFBP1	ENSG00000146678	ENST00000275525	7|45932691|45933267|1	hsa-miR-5581-3p	561 568	-0.715	547 568	140.00	540 568	0.0518989161880334	7|45933252|45933259|1	NaN	NA:NA:NA:NA:NA:NA:NA
IGFBP1	ENSG00000146678	ENST00000275525	7|45932691|45933267|1	hsa-miR-3680-3p	339 346	-0.385	324 346	157.00	318 346	0.0582336182518711	7|45933030|45933037|1	179.0	179.0:179.0:179.0:179.0:179.0:179.0:179.0
IGFBP1	ENSG00000146678	ENST00000275525	7|45932691|45933267|1	hsa-miR-300	396 403	-0.359	380 403	147.00	375 403	0.0351096619251401	7|45933087|45933094|1	NaN	NA:NA:NA:NA:NA:NA:NA
IGFBP1	ENSG00000146678	ENST00000275525	7|45932691|45933267|1	hsa-miR-4666a-3p	256 262	-0.113	243 263	152.00	235 263	0.0202332266813866	7|45932947|45932953|1	NaN	NA:NA:NA:NA:NA:NA
IGFBP1	ENSG00000146678	ENST00000275525	7|45932691|45933267|1	hsa-miR-5011-5p	78 85	-0.288	65 85	154.00	59 87	0.0151075136847224	7|45932769|45932776|1	21.143	NA:NA:NA:37.0:37.0:37.0:37.0
IGFBP1	ENSG00000146678	ENST00000275525	7|45932691|45933267|1	hsa-miR-5011-5p	78 85	-0.288	65 85	154.00	53 81	0.00414936086360382	7|45932769|45932776|1	21.143	NA:NA:NA:37.0:37.0:37.0:37.0
IGFBP1	ENSG00000146678	ENST00000275525	7|45932691|45933267|1	hsa-miR-5011-5p	78 85	-0.288	65 85	154.00	73 101	0.0364453188348247	7|45932769|45932776|1	21.143	NA:NA:NA:37.0:37.0:37.0:37.0
IGFBP1	ENSG00000146678	ENST00000275525	7|45932691|45933267|1	hsa-miR-5011-5p	78 85	-0.288	65 85	154.00	55 83	0.024483258317457	7|45932769|45932776|1	21.143	NA:NA:NA:37.0:37.0:37.0:37.0
IGFBP1	ENSG00000146678	ENST00000275525	7|45932691|45933267|1	hsa-miR-5011-5p	80 86	-0.140	65 85	154.00	59 87	0.0151075136847224	7|45932771|45932776|1	29.6	NA:37.0:37.0:37.0:37.0
IGFBP1	ENSG00000146678	ENST00000275525	7|45932691|45933267|1	hsa-miR-5011-5p	80 86	-0.140	65 85	154.00	73 101	0.0364453188348247	7|45932771|45932776|1	29.6	NA:37.0:37.0:37.0:37.0
IGFBP1	ENSG00000146678	ENST00000275525	7|45932691|45933267|1	hsa-miR-5011-5p	80 86	-0.140	65 85	154.00	55 83	0.024483258317457	7|45932771|45932776|1	29.6	NA:37.0:37.0:37.0:37.0
IGFBP1	ENSG00000146678	ENST00000275525	7|45932691|45933267|1	hsa-miR-5011-5p	80 86	-0.140	85 105	159.00	59 87	0.0151075136847224	7|45932776|45932777|1	NaN	37.0
IGFBP1	ENSG00000146678	ENST00000275525	7|45932691|45933267|1	hsa-miR-5011-5p	80 86	-0.140	85 105	159.00	73 101	0.0364453188348247	7|45932776|45932777|1	NaN	37.0
IGFBP1	ENSG00000146678	ENST00000275525	7|45932691|45933267|1	hsa-miR-5011-5p	98 105	-0.250	85 105	159.00	73 101	0.0364453188348247	7|45932789|45932796|1	37.0	37.0:37.0:37.0:37.0:37.0:37.0:37.0
IGFBP1	ENSG00000146678	ENST00000275525	7|45932691|45933267|1	hsa-miR-5011-5p	96 103	-0.245	85 105	159.00	73 101	0.0364453188348247	7|45932787|45932794|1	37.0	37.0:37.0:37.0:37.0:37.0:37.0:37.0
IGFBP1	ENSG00000146678	ENST00000275525	7|45932691|45933267|1	hsa-miR-5011-5p	76 83	-0.307	65 85	154.00	59 87	0.0151075136847224	7|45932767|45932774|1	NaN	NA:NA:NA:NA:NA:37.0:37.0
IGFBP1	ENSG00000146678	ENST00000275525	7|45932691|45933267|1	hsa-miR-5011-5p	76 83	-0.307	65 85	154.00	53 81	0.00414936086360382	7|45932767|45932774|1	NaN	NA:NA:NA:NA:NA:37.0:37.0
IGFBP1	ENSG00000146678	ENST00000275525	7|45932691|45933267|1	hsa-miR-5011-5p	76 83	-0.307	65 85	154.00	73 101	0.0364453188348247	7|45932767|45932774|1	NaN	NA:NA:NA:NA:NA:37.0:37.0
IGFBP1	ENSG00000146678	ENST00000275525	7|45932691|45933267|1	hsa-miR-5011-5p	76 83	-0.307	65 85	154.00	55 83	0.024483258317457	7|45932767|45932774|1	NaN	NA:NA:NA:NA:NA:37.0:37.0
IGFBP1	ENSG00000146678	ENST00000275525	7|45932691|45933267|1	hsa-miR-5011-5p	94 101	-0.181	85 105	159.00	73 101	0.0364453188348247	7|45932785|45932792|1	37.0	37.0:37.0:37.0:37.0:37.0:37.0:37.0
IGFBP1	ENSG00000146678	ENST00000275525	7|45932691|45933267|1	hsa-miR-493-5p	499 505	-0.276	485 506	145.00	478 506	0.0193991570904499	7|45933190|45933196|1	NaN	NA:NA:NA:NA:NA:NA
IGFBP1	ENSG00000146678	ENST00000275525	7|45932691|45933267|1	hsa-miR-493-5p	422 428	-0.200	408 429	142.00	401 429	0.0085093022085143	7|45933113|45933119|1	251.0	251.0:251.0:251.0:251.0:251.0:251.0
IGFBP1	ENSG00000146678	ENST00000275525	7|45932691|45933267|1	hsa-miR-144-3p	569 575	-0.367	558 576	144.00	548 576	0.0197656129399928	7|45933260|45933266|1	NaN	NA:NA:NA:NA:NA:NA
IGFBP1	ENSG00000146678	ENST00000275525	7|45932691|45933267|1	hsa-miR-381-3p	396 403	-0.359	381 403	143.00	375 403	0.035262554069577	7|45933087|45933094|1	NaN	NA:NA:NA:NA:NA:NA:NA
IGFBP1	ENSG00000146678	ENST00000275525	7|45932691|45933267|1	hsa-miR-1257	410 417	-0.354	397 417	158.00	389 417	0.0201468424952898	7|45933101|45933108|1	251.0	251.0:251.0:251.0:251.0:251.0:251.0:251.0
IGFBP1	ENSG00000146678	ENST00000275525	7|45932691|45933267|1	hsa-miR-1244	108 114	-0.312	91 115	165.00	87 115	0.041435209553607	7|45932799|45932805|1	37.0	37.0:37.0:37.0:37.0:37.0:37.0
IDO1	ENSG00000131203	ENST00000518237	8|39785705|39785950|1	hsa-miR-3161	209 215	-0.360	193 216	161.00	188 216	0.0282381624615522	8|39785914|39785920|1	NaN	NA:NA:NA:NA:NA:NA
IDO1	ENSG00000131203	ENST00000518237	8|39785705|39785950|1	hsa-miR-153-3p	90 97	-0.595	76 97	145.00	69 97	0.0369723978565977	8|39785795|39785802|1	NaN	NA:NA:NA:NA:NA:NA:NA
IDO1	ENSG00000131203	ENST00000518237	8|39785705|39785950|1	hsa-miR-5683	38 45	-0.410	22 45	152.00	17 45	0.0236259578032993	8|39785743|39785750|1	NaN	NA:NA:NA:NA:NA:NA:NA
IDO1	ENSG00000131203	ENST00000518237	8|39785705|39785950|1	hsa-miR-593-3p	32 39	-0.485	21 39	159.00	11 39	0.041889835086128	8|39785737|39785744|1	NaN	NA:NA:NA:NA:NA:NA:NA
IDO1	ENSG00000131203	ENST00000518237	8|39785705|39785950|1	hsa-miR-466	174 181	-0.506	159 181	145.00	153 181	0.0339161453649485	8|39785879|39785886|1	NaN	NA:NA:NA:NA:NA:NA:NA
IDO1	ENSG00000131203	ENST00000518237	8|39785705|39785950|1	hsa-miR-4474-3p	75 82	-0.611	59 82	150.00	54 82	0.0366554010188484	8|39785780|39785787|1	NaN	NA:NA:NA:NA:NA:NA:NA
IDO1	ENSG00000131203	ENST00000518237	8|39785705|39785950|1	hsa-miR-155-3p	149 156	-0.626	135 156	140.00	128 156	0.0248812480071591	8|39785854|39785861|1	NaN	NA:NA:NA:NA:NA:NA:NA
IDO1	ENSG00000131203	ENST00000518237	8|39785705|39785950|1	hsa-miR-4789-3p	173 180	-0.497	160 180	141.00	152 180	0.0219028450371384	8|39785878|39785885|1	NaN	NA:NA:NA:NA:NA:NA:NA
ARG2	ENSG00000081181	ENST00000261783	14|68117638|68118437|1	hsa-miR-302c-5p	752 759	-0.192	733 759	141.00	731 759	0.0313602558185723	14|68118390|68118397|1	NaN	NA:NA:NA:NA:NA:NA:NA
ARG2	ENSG00000081181	ENST00000261783	14|68117638|68118437|1	hsa-miR-5587-5p	154 161	-0.543	144 161	145.00	133 161	0.0258343080754241	14|68117792|68117799|1	NaN	NA:NA:NA:NA:NA:NA:NA
ARG2	ENSG00000081181	ENST00000261783	14|68117638|68118437|1	hsa-miR-1299	36 43	-0.443	20 43	170.00	15 43	0.0452781444880227	14|68117674|68117681|1	NaN	NA:NA:NA:NA:NA:NA:NA
ARG2	ENSG00000081181	ENST00000261783	14|68117638|68118437|1	hsa-miR-548t-3p	307 313	-0.058	292 314	155.00	286 314	0.00847764241770177	14|68117945|68117951|1	NaN	NA:NA:NA:NA:NA:NA
ARG2	ENSG00000081181	ENST00000261783	14|68117638|68118437|1	hsa-miR-548t-3p	180 186	-0.176	165 187	170.00	159 187	0.0172318553915784	14|68117818|68117824|1	NaN	NA:NA:NA:NA:NA:NA
ARG2	ENSG00000081181	ENST00000261783	14|68117638|68118437|1	hsa-miR-1278	215 222	-0.564	200 222	168.00	194 222	0.0530113381518981	14|68117853|68117860|1	NaN	NA:NA:NA:NA:NA:NA:NA
ARG2	ENSG00000081181	ENST00000261783	14|68117638|68118437|1	hsa-miR-548b-3p	706 712	-0.233	690 713	155.00	685 713	0.0258863294571852	14|68118344|68118350|1	NaN	NA:NA:NA:NA:NA:NA
ARG2	ENSG00000081181	ENST00000261783	14|68117638|68118437|1	hsa-miR-10b-5p	196 203	-0.562	182 203	155.00	175 203	0.0282865797353311	14|68117834|68117841|1	NaN	NA:NA:NA:NA:NA:NA:NA
ARG2	ENSG00000081181	ENST00000261783	14|68117638|68118437|1	hsa-miR-548d-3p	308 314	-0.034	294 315	150.00	287 315	0.0150071622741681	14|68117946|68117952|1	NaN	NA:NA:NA:NA:NA:NA
ARG2	ENSG00000081181	ENST00000261783	14|68117638|68118437|1	hsa-miR-548d-3p	181 187	-0.139	168 188	157.00	160 188	0.0122774755026557	14|68117819|68117825|1	NaN	NA:NA:NA:NA:NA:NA
ARG2	ENSG00000081181	ENST00000261783	14|68117638|68118437|1	hsa-miR-5701	764 771	-0.397	753 771	153.00	743 771	0.0475031447974336	14|68118402|68118409|1	NaN	NA:NA:NA:NA:NA:NA:NA
ARG2	ENSG00000081181	ENST00000261783	14|68117638|68118437|1	hsa-miR-4755-3p	338 344	-0.361	324 345	162.00	317 345	0.0207317434782398	14|68117976|68117982|1	NaN	NA:NA:NA:NA:NA:NA
ARG2	ENSG00000081181	ENST00000261783	14|68117638|68118437|1	hsa-miR-199b-3p	163 169	-0.289	148 170	146.00	142 170	0.032852442684061	14|68117801|68117807|1	NaN	NA:NA:NA:NA:NA:NA
ARG2	ENSG00000081181	ENST00000261783	14|68117638|68118437|1	hsa-miR-199a-3p	163 169	-0.289	148 170	146.00	142 170	0.032852442684061	14|68117801|68117807|1	NaN	NA:NA:NA:NA:NA:NA
ARG2	ENSG00000081181	ENST00000261783	14|68117638|68118437|1	hsa-miR-548aa	307 313	-0.058	292 314	155.00	286 314	0.00847764241770177	14|68117945|68117951|1	NaN	NA:NA:NA:NA:NA:NA
ARG2	ENSG00000081181	ENST00000261783	14|68117638|68118437|1	hsa-miR-548aa	180 186	-0.176	165 187	170.00	159 187	0.0172318553915784	14|68117818|68117824|1	NaN	NA:NA:NA:NA:NA:NA
ARG2	ENSG00000081181	ENST00000261783	14|68117638|68118437|1	hsa-miR-9-5p	774 780	-0.292	761 781	153.00	753 781	0.0413710993389488	14|68118412|68118418|1	NaN	NA:NA:NA:NA:NA:NA
ARG2	ENSG00000081181	ENST00000261783	14|68117638|68118437|1	hsa-miR-3074-5p	689 695	-0.151	678 696	154.00	668 696	0.0339232236045875	14|68118327|68118333|1	NaN	NA:NA:NA:NA:NA:NA
ARG2	ENSG00000081181	ENST00000261783	14|68117638|68118437|1	hsa-miR-10a-5p	196 203	-0.546	180 203	152.00	175 203	0.0239649078853838	14|68117834|68117841|1	NaN	NA:NA:NA:NA:NA:NA:NA
ARG2	ENSG00000081181	ENST00000261783	14|68117638|68118437|1	hsa-miR-1294	741 748	-0.493	727 748	176.00	720 748	0.054101739643074	14|68118379|68118386|1	24.143	25.0:25.0:25.0:25.0:25.0:25.0:19.0
ARID5B	ENSG00000150347	ENST00000279873	10|63852790|63856703|1	hsa-miR-4514	3500 3506	-0.097	3490 3507	151.00	3479 3507	0.0190274250462964	10|63856290|63856296|1	379.379	379.38:379.38:379.38:379.38:379.38:379.38
ARID5B	ENSG00000150347	ENST00000279873	10|63852790|63856703|1	hsa-miR-3122	3387 3393	-0.165	3373 3394	167.00	3366 3394	0.0592768914378062	10|63856177|63856183|1	567.0	567.0:567.0:567.0:567.0:567.0:567.0
ARID5B	ENSG00000150347	ENST00000279873	10|63852790|63856703|1	hsa-miR-4648	3326 3333	-0.267	3314 3333	154.00	3305 3333	0.0282107735342448	10|63856116|63856123|1	125.615	129.46:129.46:129.46:129.46:129.46:116.0:116.0
ARID5B	ENSG00000150347	ENST00000279873	10|63852790|63856703|1	hsa-miR-4648	3262 3269	-0.208	3250 3269	147.00	3241 3269	0.0405919047155427	10|63856052|63856059|1	160.857	78.0:78.0:194.0:194.0:194.0:194.0:194.0
ARID5B	ENSG00000150347	ENST00000279873	10|63852790|63856703|1	hsa-miR-320c	2490 2496	-0.020	2478 2497	155.00	2469 2497	0.00781588513949113	10|63855280|63855286|1	NaN	NA:NA:NA:NA:8.0:8.0
ARID5B	ENSG00000150347	ENST00000279873	10|63852790|63856703|1	hsa-miR-1915-5p	399 405	-0.237	383 406	150.00	378 406	0.00876422275606267	10|63853189|63853195|1	84.667	NA:NA:127.0:127.0:127.0:127.0
ARID5B	ENSG00000150347	ENST00000279873	10|63852790|63856703|1	hsa-miR-1915-5p	375 382	-0.275	363 382	145.00	354 382	0.014381834916475	10|63853165|63853172|1	NaN	NA:NA:NA:NA:NA:NA:NA
ARID5B	ENSG00000150347	ENST00000279873	10|63852790|63856703|1	hsa-miR-1915-5p	375 382	-0.275	363 382	145.00	378 406	0.00876422275606267	10|63853165|63853172|1	NaN	NA:NA:NA:NA:NA:NA:NA
ARID5B	ENSG00000150347	ENST00000279873	10|63852790|63856703|1	hsa-miR-3909	302 308	-0.122	288 309	157.00	281 309	0.0210423097093852	10|63853092|63853098|1	NaN	NA:NA:NA:NA:NA:NA
ARID5B	ENSG00000150347	ENST00000279873	10|63852790|63856703|1	hsa-miR-3909	1089 1096	-0.191	1075 1096	164.00	1068 1096	0.0587677132178392	10|63853879|63853886|1	17.385	17.38:17.38:17.38:17.38:17.38:17.38:17.38
ARID5B	ENSG00000150347	ENST00000279873	10|63852790|63856703|1	hsa-miR-362-3p	3235 3241	-0.085	3221 3242	154.00	3214 3242	0.00922080969563776	10|63856025|63856031|1	NaN	NA:NA:NA:NA:78.0:78.0
ARID5B	ENSG00000150347	ENST00000279873	10|63852790|63856703|1	hsa-miR-1305	3517 3523	-0.020	3503 3524	160.00	3496 3524	0.01723848145275	10|63856307|63856313|1	362.0	362.0:362.0:362.0:362.0:362.0:362.0
ARID5B	ENSG00000150347	ENST00000279873	10|63852790|63856703|1	hsa-miR-1305	911 917	-0.020	897 918	147.00	890 918	0.0158586640931465	10|63853701|63853707|1	0.011	0.01:0.01:0.01:0.01:0.01:0.01
ARID5B	ENSG00000150347	ENST00000279873	10|63852790|63856703|1	hsa-miR-378h	2486 2492	-0.158	2472 2493	151.00	2465 2493	0.00986983836794158	10|63855276|63855282|1	NaN	NA:NA:NA:NA:NA:NA
ARID5B	ENSG00000150347	ENST00000279873	10|63852790|63856703|1	hsa-miR-378h	3467 3473	-0.139	3450 3474	160.00	3446 3474	0.0160851895821123	10|63856257|63856263|1	362.005	362.0:362.0:362.0:362.0:362.0:362.0
ARID5B	ENSG00000150347	ENST00000279873	10|63852790|63856703|1	hsa-miR-539-5p	3309 3315	-0.020	3295 3316	142.00	3288 3316	0.0120997684684425	10|63856099|63856105|1	129.461	129.46:129.46:129.46:129.46:129.46:129.46
ARID5B	ENSG00000150347	ENST00000279873	10|63852790|63856703|1	hsa-miR-7-2-3p	2622 2628	-0.020	2608 2629	152.00	2601 2629	0.00651852902225306	10|63855412|63855418|1	NaN	NA:NA:NA:NA:NA:NA
ARID5B	ENSG00000150347	ENST00000279873	10|63852790|63856703|1	hsa-miR-7-2-3p	2403 2409	-0.020	2388 2410	158.00	2382 2410	0.00507636172061034	10|63855193|63855199|1	NaN	NA:NA:NA:NA:NA:NA
ARID5B	ENSG00000150347	ENST00000279873	10|63852790|63856703|1	hsa-miR-103b	107 114	-0.186	89 114	142.00	86 114	0.0238522036390819	10|63852897|63852904|1	NaN	NA:NA:NA:NA:NA:NA:NA
ARID5B	ENSG00000150347	ENST00000279873	10|63852790|63856703|1	hsa-miR-4666a-3p	3593 3600	-0.030	3579 3600	145.00	3572 3600	0.0270296764553834	10|63856383|63856390|1	328.0	328.0:328.0:328.0:328.0:328.0:328.0:328.0
ARID5B	ENSG00000150347	ENST00000279873	10|63852790|63856703|1	hsa-miR-195-3p	3590 3596	-0.020	3576 3597	150.00	3569 3597	0.0198043795426813	10|63856380|63856386|1	328.0	328.0:328.0:328.0:328.0:328.0:328.0
ARID5B	ENSG00000150347	ENST00000279873	10|63852790|63856703|1	hsa-miR-195-3p	977 984	-0.030	963 984	140.00	956 984	0.00846160921618951	10|63853767|63853774|1	223.436	206.29:206.29:230.29:230.29:230.29:230.29:230.29
ARID5B	ENSG00000150347	ENST00000279873	10|63852790|63856703|1	hsa-miR-3662	478 484	-0.020	464 485	150.00	457 485	0.0142948217381019	10|63853268|63853274|1	6278.976	6278.98:6278.98:6278.98:6278.98:6278.98:6278.98
ARID5B	ENSG00000150347	ENST00000279873	10|63852790|63856703|1	hsa-miR-3163	3275 3281	-0.020	3261 3282	141.00	3254 3282	0.0137101691536308	10|63856065|63856071|1	116.0	116.0:116.0:116.0:116.0:116.0:116.0
ARID5B	ENSG00000150347	ENST00000279873	10|63852790|63856703|1	hsa-miR-7-1-3p	2622 2628	-0.020	2608 2629	166.00	2601 2629	0.00851366801550925	10|63855412|63855418|1	NaN	NA:NA:NA:NA:NA:NA
ARID5B	ENSG00000150347	ENST00000279873	10|63852790|63856703|1	hsa-miR-7-1-3p	2403 2409	-0.020	2388 2410	155.00	2382 2410	0.00521078486089491	10|63855193|63855199|1	NaN	NA:NA:NA:NA:NA:NA
ARID5B	ENSG00000150347	ENST00000279873	10|63852790|63856703|1	hsa-miR-1226-3p	195 202	-0.050	180 202	147.00	174 202	0.00985933419259823	10|63852985|63852992|1	18.007	18.01:18.01:18.01:18.01:18.01:18.01:18.01
ARID5B	ENSG00000150347	ENST00000279873	10|63852790|63856703|1	hsa-miR-223-3p	186 192	-0.028	172 193	155.00	165 193	0.00730442794046798	10|63852976|63852982|1	0.007	0.01:0.01:0.01:0.01:0.01:0.01
ARID5B	ENSG00000150347	ENST00000279873	10|63852790|63856703|1	hsa-miR-223-3p	1367 1374	-0.106	1351 1374	148.00	1346 1374	0.014288643461023	10|63854157|63854164|1	NaN	NA:NA:NA:NA:NA:NA:NA
ARID5B	ENSG00000150347	ENST00000279873	10|63852790|63856703|1	hsa-miR-5006-5p	1488 1495	-0.119	1475 1495	140.00	1467 1495	0.0181777309281041	10|63854278|63854285|1	NaN	NA:NA:NA:NA:NA:NA:NA
ARID5B	ENSG00000150347	ENST00000279873	10|63852790|63856703|1	hsa-miR-661	1345 1351	-0.149	1329 1352	140.00	1324 1352	0.00697156454968413	10|63854135|63854141|1	NaN	NA:NA:NA:NA:NA:NA
ARID5B	ENSG00000150347	ENST00000279873	10|63852790|63856703|1	hsa-miR-661	229 236	-0.184	213 236	159.00	208 236	0.00985718311279714	10|63853019|63853026|1	NaN	NA:NA:NA:NA:NA:NA:NA
ARID5B	ENSG00000150347	ENST00000279873	10|63852790|63856703|1	hsa-miR-96-3p	3000 3007	-0.093	2985 3007	173.00	2979 3007	0.0182231111390265	10|63855790|63855797|1	NaN	12.0:12.0:12.0:NA:NA:NA:NA
ARID5B	ENSG00000150347	ENST00000279873	10|63852790|63856703|1	hsa-miR-5011-5p	2074 2081	-0.030	2063 2083	147.00	2053 2081	0.00853597183386134	10|63854864|63854871|1	170.286	164.0:164.0:164.0:164.0:164.0:186.0:186.0
ARID5B	ENSG00000150347	ENST00000279873	10|63852790|63856703|1	hsa-miR-5011-5p	2074 2081	-0.030	2063 2083	147.00	2061 2089	0.00219130112851377	10|63854864|63854871|1	170.286	164.0:164.0:164.0:164.0:164.0:186.0:186.0
ARID5B	ENSG00000150347	ENST00000279873	10|63852790|63856703|1	hsa-miR-5011-5p	2074 2081	-0.030	2063 2083	147.00	2057 2085	0.00610272941008194	10|63854864|63854871|1	170.286	164.0:164.0:164.0:164.0:164.0:186.0:186.0
ARID5B	ENSG00000150347	ENST00000279873	10|63852790|63856703|1	hsa-miR-5011-5p	2074 2081	-0.030	2063 2083	147.00	2051 2079	0.008242984862953	10|63854864|63854871|1	170.286	164.0:164.0:164.0:164.0:164.0:186.0:186.0
ARID5B	ENSG00000150347	ENST00000279873	10|63852790|63856703|1	hsa-miR-5011-5p	531 537	-0.020	518 538	162.00	510 538	0.0259764517039752	10|63853321|63853327|1	365.081	358.08:358.08:358.08:358.08:379.08:379.08
ARID5B	ENSG00000150347	ENST00000279873	10|63852790|63856703|1	hsa-miR-5011-5p	2078 2085	-0.030	2063 2083	147.00	2053 2081	0.00853597183386134	10|63854868|63854873|1	181.6	164.0:186.0:186.0:186.0:186.0
ARID5B	ENSG00000150347	ENST00000279873	10|63852790|63856703|1	hsa-miR-5011-5p	2078 2085	-0.030	2063 2083	147.00	2061 2089	0.00219130112851377	10|63854868|63854873|1	181.6	164.0:186.0:186.0:186.0:186.0
ARID5B	ENSG00000150347	ENST00000279873	10|63852790|63856703|1	hsa-miR-5011-5p	2078 2085	-0.030	2063 2083	147.00	2057 2085	0.00610272941008194	10|63854868|63854873|1	181.6	164.0:186.0:186.0:186.0:186.0
ARID5B	ENSG00000150347	ENST00000279873	10|63852790|63856703|1	hsa-miR-5011-5p	2080 2087	-0.030	2063 2083	147.00	2061 2089	0.00219130112851377	10|63854870|63854873|1	NaN	186.0:186.0:186.0
ARID5B	ENSG00000150347	ENST00000279873	10|63852790|63856703|1	hsa-miR-5011-5p	2080 2087	-0.030	2063 2083	147.00	2057 2085	0.00610272941008194	10|63854870|63854873|1	NaN	186.0:186.0:186.0
ARID5B	ENSG00000150347	ENST00000279873	10|63852790|63856703|1	hsa-miR-5011-5p	2082 2088	-0.020	2063 2083	147.00	2061 2089	0.00219130112851377	10|63854872|63854873|1	NaN	186.0
ARID5B	ENSG00000150347	ENST00000279873	10|63852790|63856703|1	hsa-miR-5011-5p	2082 2088	-0.020	2063 2083	147.00	2057 2085	0.00610272941008194	10|63854872|63854873|1	NaN	186.0
ARID5B	ENSG00000150347	ENST00000279873	10|63852790|63856703|1	hsa-miR-5011-5p	2073 2079	-0.010	2063 2083	147.00	2053 2081	0.00853597183386134	10|63854863|63854869|1	164.0	164.0:164.0:164.0:164.0:164.0:164.0
ARID5B	ENSG00000150347	ENST00000279873	10|63852790|63856703|1	hsa-miR-5011-5p	2073 2079	-0.010	2063 2083	147.00	2061 2089	0.00219130112851377	10|63854863|63854869|1	164.0	164.0:164.0:164.0:164.0:164.0:164.0
ARID5B	ENSG00000150347	ENST00000279873	10|63852790|63856703|1	hsa-miR-5011-5p	2073 2079	-0.010	2063 2083	147.00	2057 2085	0.00610272941008194	10|63854863|63854869|1	164.0	164.0:164.0:164.0:164.0:164.0:164.0
ARID5B	ENSG00000150347	ENST00000279873	10|63852790|63856703|1	hsa-miR-5011-5p	2073 2079	-0.010	2063 2083	147.00	2051 2079	0.008242984862953	10|63854863|63854869|1	164.0	164.0:164.0:164.0:164.0:164.0:164.0
ARID5B	ENSG00000150347	ENST00000279873	10|63852790|63856703|1	hsa-miR-5011-5p	2076 2083	-0.030	2063 2083	147.00	2053 2081	0.00853597183386134	10|63854866|63854873|1	176.571	164.0:164.0:164.0:186.0:186.0:186.0:186.0
ARID5B	ENSG00000150347	ENST00000279873	10|63852790|63856703|1	hsa-miR-5011-5p	2076 2083	-0.030	2063 2083	147.00	2061 2089	0.00219130112851377	10|63854866|63854873|1	176.571	164.0:164.0:164.0:186.0:186.0:186.0:186.0
ARID5B	ENSG00000150347	ENST00000279873	10|63852790|63856703|1	hsa-miR-5011-5p	2076 2083	-0.030	2063 2083	147.00	2057 2085	0.00610272941008194	10|63854866|63854873|1	176.571	164.0:164.0:164.0:186.0:186.0:186.0:186.0
ARID5B	ENSG00000150347	ENST00000279873	10|63852790|63856703|1	hsa-miR-5011-5p	2076 2083	-0.030	2063 2083	147.00	2051 2079	0.008242984862953	10|63854866|63854873|1	176.571	164.0:164.0:164.0:186.0:186.0:186.0:186.0
ARID5B	ENSG00000150347	ENST00000279873	10|63852790|63856703|1	hsa-miR-5692a	3645 3651	-0.020	3628 3652	158.00	3624 3652	0.0254759429974756	10|63856435|63856441|1	350.341	350.34:350.34:350.34:350.34:350.34:350.34
ARID5B	ENSG00000150347	ENST00000279873	10|63852790|63856703|1	hsa-miR-5692a	2050 2057	-0.030	2036 2057	140.00	2029 2057	0.0106289570425739	10|63854840|63854847|1	326.662	326.66:326.66:326.66:326.66:326.66:326.66:326.66
ARID5B	ENSG00000150347	ENST00000279873	10|63852790|63856703|1	hsa-miR-3182	2606 2612	-0.020	2597 2613	146.00	2585 2613	0.0100713013669692	10|63855396|63855402|1	NaN	NA:NA:NA:NA:NA:NA
ARID5B	ENSG00000150347	ENST00000279873	10|63852790|63856703|1	hsa-miR-3182	3149 3155	-0.020	3139 3156	148.00	3128 3156	0.00959442126800858	10|63855939|63855945|1	10.667	14.0:14.0:9.0:9.0:9.0:9.0
ARID5B	ENSG00000150347	ENST00000279873	10|63852790|63856703|1	hsa-miR-2681-3p	1947 1954	-0.037	1933 1954	151.00	1926 1954	0.02683978387699	10|63854737|63854744|1	32.0	32.0:32.0:32.0:32.0:32.0:32.0:32.0
ARID5B	ENSG00000150347	ENST00000279873	10|63852790|63856703|1	hsa-miR-1185-2-3p	528 534	-0.089	514 535	140.00	507 535	0.0281786064134035	10|63853318|63853324|1	347.915	297.08:358.08:358.08:358.08:358.08:358.08
ARID5B	ENSG00000150347	ENST00000279873	10|63852790|63856703|1	hsa-miR-582-5p	1644 1650	-0.119	1629 1651	144.00	1623 1651	0.00538711401590886	10|63854434|63854440|1	12.0	12.0:12.0:12.0:12.0:12.0:12.0
ARID5B	ENSG00000150347	ENST00000279873	10|63852790|63856703|1	hsa-miR-106a-3p	3439 3446	-0.030	3424 3446	145.00	3418 3446	0.0172820169666643	10|63856229|63856236|1	11.151	11.15:11.15:11.15:11.15:11.15:11.15:11.15
ARID5B	ENSG00000150347	ENST00000279873	10|63852790|63856703|1	hsa-miR-373-5p	697 703	-0.020	683 704	144.00	676 704	0.00565300048827027	10|63853487|63853493|1	NaN	NA:NA:NA:NA:NA:NA
ARID5B	ENSG00000150347	ENST00000279873	10|63852790|63856703|1	hsa-miR-373-5p	1279 1285	-0.020	1265 1286	150.00	1258 1286	0.00423561773454917	10|63854069|63854075|1	NaN	NA:NA:NA:NA:NA:NA
ARID5B	ENSG00000150347	ENST00000279873	10|63852790|63856703|1	hsa-miR-373-5p	754 760	-0.020	740 761	153.00	733 761	0.0174218077527547	10|63853544|63853550|1	362.468	376.3:376.3:359.3:354.3:354.3:354.3
ARID5B	ENSG00000150347	ENST00000279873	10|63852790|63856703|1	hsa-miR-1302	3386 3393	-0.345	3372 3393	150.00	3365 3393	0.0357452306805027	10|63856176|63856183|1	567.0	567.0:567.0:567.0:567.0:567.0:567.0:567.0
ARID5B	ENSG00000150347	ENST00000279873	10|63852790|63856703|1	hsa-miR-1324	2535 2542	-0.030	2519 2542	150.00	2514 2542	0.0108958510258655	10|63855325|63855332|1	5.714	8.0:8.0:8.0:8.0:8.0:NA:NA
ARID5B	ENSG00000150347	ENST00000279873	10|63852790|63856703|1	hsa-miR-4740-5p	115 121	-0.051	98 122	157.00	94 122	0.0223920966541608	10|63852905|63852911|1	NaN	NA:NA:NA:NA:NA:NA
ARID5B	ENSG00000150347	ENST00000279873	10|63852790|63856703|1	hsa-miR-382-5p	3183 3189	-0.020	3169 3190	140.00	3162 3190	0.00958602973716578	10|63855973|63855979|1	13.562	13.0:13.0:13.0:13.0:13.0:16.37
ARID5B	ENSG00000150347	ENST00000279873	10|63852790|63856703|1	hsa-miR-330-5p	134 140	-0.020	120 141	155.00	113 141	0.00384007498015454	10|63852924|63852930|1	NaN	NA:NA:NA:NA:NA:NA
ARID5B	ENSG00000150347	ENST00000279873	10|63852790|63856703|1	hsa-miR-4457	265 272	-0.030	253 272	145.00	256 284	0.00230477428325475	10|63853055|63853062|1	NaN	NA:NA:NA:NA:NA:NA:NA
ARID5B	ENSG00000150347	ENST00000279873	10|63852790|63856703|1	hsa-miR-4457	265 272	-0.030	253 272	145.00	244 272	0.00935876123223939	10|63853055|63853062|1	NaN	NA:NA:NA:NA:NA:NA:NA
ARID5B	ENSG00000150347	ENST00000279873	10|63852790|63856703|1	hsa-miR-378e	2486 2492	-0.147	2474 2493	143.00	2465 2493	0.00925933385502629	10|63855276|63855282|1	NaN	NA:NA:NA:NA:NA:NA
ARID5B	ENSG00000150347	ENST00000279873	10|63852790|63856703|1	hsa-miR-378e	3467 3473	-0.139	3456 3474	158.00	3446 3474	0.0153635275742197	10|63856257|63856263|1	362.005	362.0:362.0:362.0:362.0:362.0:362.0
ARID5B	ENSG00000150347	ENST00000279873	10|63852790|63856703|1	hsa-miR-548c-3p	158 164	-0.020	140 165	142.00	137 165	0.0112813264394697	10|63852948|63852954|1	NaN	NA:NA:NA:NA:NA:NA
ARID5B	ENSG00000150347	ENST00000279873	10|63852790|63856703|1	hsa-miR-320d	2490 2496	-0.020	2479 2497	155.00	2469 2497	0.00781588513949113	10|63855280|63855286|1	NaN	NA:NA:NA:NA:8.0:8.0
ARID5B	ENSG00000150347	ENST00000279873	10|63852790|63856703|1	hsa-miR-548k	3864 3870	-0.089	3851 3871	141.00	3843 3871	0.0545481894140246	10|63856654|63856660|1	391.0	391.0:391.0:391.0:391.0:391.0:391.0
ARID5B	ENSG00000150347	ENST00000279873	10|63852790|63856703|1	hsa-miR-449b-3p	2874 2880	-0.020	2861 2881	141.00	2853 2881	0.0053265033078619	10|63855664|63855670|1	NaN	NA:NA:NA:NA:NA:NA
ARID5B	ENSG00000150347	ENST00000279873	10|63852790|63856703|1	hsa-miR-320a	2490 2496	-0.020	2476 2497	156.00	2469 2497	0.00812328054611458	10|63855280|63855286|1	NaN	NA:NA:NA:NA:8.0:8.0
ARID5B	ENSG00000150347	ENST00000279873	10|63852790|63856703|1	hsa-miR-4776-3p	387 393	-0.067	381 404	152.00	365 393	0.00383978591278743	10|63853177|63853183|1	NaN	NA:NA:NA:NA:NA:NA
ARID5B	ENSG00000150347	ENST00000279873	10|63852790|63856703|1	hsa-miR-4776-3p	387 393	-0.067	381 404	152.00	376 404	0.00432828775514489	10|63853177|63853183|1	NaN	NA:NA:NA:NA:NA:NA
ARID5B	ENSG00000150347	ENST00000279873	10|63852790|63856703|1	hsa-miR-4776-3p	397 403	-0.020	381 404	152.00	376 404	0.00432828775514489	10|63853187|63853193|1	NaN	NA:NA:NA:NA:127.0:127.0
ARID5B	ENSG00000150347	ENST00000279873	10|63852790|63856703|1	hsa-miR-3192-5p	603 609	-0.201	588 610	148.00	582 610	0.0135336735615117	10|63853393|63853399|1	212.5	298.0:298.0:298.0:127.0:127.0:127.0
ARID5B	ENSG00000150347	ENST00000279873	10|63852790|63856703|1	hsa-miR-3192-5p	1343 1349	-0.075	1328 1350	153.00	1322 1350	0.00466862813960054	10|63854133|63854139|1	NaN	NA:NA:NA:NA:NA:NA
ARID5B	ENSG00000150347	ENST00000279873	10|63852790|63856703|1	hsa-miR-4330	101 107	-0.020	90 108	153.00	80 108	0.0183068265927847	10|63852891|63852897|1	NaN	NA:NA:NA:NA:NA:NA
ARID5B	ENSG00000150347	ENST00000279873	10|63852790|63856703|1	hsa-miR-4330	312 318	-0.020	301 319	149.00	291 319	0.00541660696468502	10|63853102|63853108|1	NaN	NA:NA:NA:NA:NA:NA
ARID5B	ENSG00000150347	ENST00000279873	10|63852790|63856703|1	hsa-miR-3202	212 219	-0.214	198 219	164.00	191 219	0.0501610485619785	10|63853002|63853009|1	18.002	18.01:18.01:18.0:18.0:18.0:18.0:18.0
ARID5B	ENSG00000150347	ENST00000279873	10|63852790|63856703|1	hsa-miR-378f	2486 2492	-0.147	2473 2493	143.00	2465 2493	0.00894779501704612	10|63855276|63855282|1	NaN	NA:NA:NA:NA:NA:NA
ARID5B	ENSG00000150347	ENST00000279873	10|63852790|63856703|1	hsa-miR-378f	3467 3473	-0.128	3455 3474	153.00	3446 3474	0.0136532012570349	10|63856257|63856263|1	362.005	362.0:362.0:362.0:362.0:362.0:362.0
ARID5B	ENSG00000150347	ENST00000279873	10|63852790|63856703|1	hsa-miR-3121-3p	2861 2868	-0.030	2847 2868	142.00	2840 2868	0.0260077354799861	10|63855651|63855658|1	NaN	NA:NA:NA:NA:NA:NA:NA
ARID5B	ENSG00000150347	ENST00000279873	10|63852790|63856703|1	hsa-miR-4657	2997 3003	-0.020	2983 3004	152.00	2976 3004	0.00699735907088983	10|63855787|63855793|1	12.0	12.0:12.0:12.0:12.0:12.0:12.0
ARID5B	ENSG00000150347	ENST00000279873	10|63852790|63856703|1	hsa-miR-4657	743 749	-0.076	728 750	151.00	722 750	0.0376020193906914	10|63853533|63853539|1	244.464	177.3:177.3:177.3:182.3:376.3:376.3
ARID5B	ENSG00000150347	ENST00000279873	10|63852790|63856703|1	hsa-miR-374b-5p	3676 3682	-0.020	3661 3683	147.00	3655 3683	0.0243678784265429	10|63856466|63856472|1	6.0	6.0:6.0:6.0:6.0:6.0:6.0
ARID5B	ENSG00000150347	ENST00000279873	10|63852790|63856703|1	hsa-miR-3681-3p	1737 1743	-0.020	1723 1744	140.00	1716 1744	0.00103076793695997	10|63854527|63854533|1	22.0	22.0:22.0:22.0:22.0:22.0:22.0
ARID5B	ENSG00000150347	ENST00000279873	10|63852790|63856703|1	hsa-miR-3681-3p	3226 3232	-0.127	3214 3233	145.00	3205 3233	0.0293482109446726	10|63856016|63856022|1	NaN	73.37:73.37:25.0:NA:NA:NA
ARID5B	ENSG00000150347	ENST00000279873	10|63852790|63856703|1	hsa-miR-30c-1-3p	602 608	-0.109	587 609	155.00	581 609	0.0286511339231797	10|63853392|63853398|1	241.0	298.0:298.0:298.0:298.0:127.0:127.0
ARID5B	ENSG00000150347	ENST00000279873	10|63852790|63856703|1	hsa-miR-30c-1-3p	1342 1348	-0.020	1328 1349	148.00	1321 1349	0.00572506027212975	10|63854132|63854138|1	NaN	NA:NA:NA:NA:NA:NA
ARID5B	ENSG00000150347	ENST00000279873	10|63852790|63856703|1	hsa-miR-4322	179 186	-0.375	167 186	148.00	158 186	0.0194406837918079	10|63852969|63852976|1	0.007	0.01:0.01:0.01:0.01:0.01:0.01:0.01
ARID5B	ENSG00000150347	ENST00000279873	10|63852790|63856703|1	hsa-miR-4658	3762 3769	-0.193	3747 3769	145.00	3741 3769	0.0491711224061264	10|63856552|63856559|1	309.286	313.0:313.0:313.0:313.0:313.0:300.0:300.0
ARID5B	ENSG00000150347	ENST00000279873	10|63852790|63856703|1	hsa-miR-16-2-3p	3590 3596	-0.020	3575 3597	148.00	3569 3597	0.0198722133323975	10|63856380|63856386|1	328.0	328.0:328.0:328.0:328.0:328.0:328.0
ARID5B	ENSG00000150347	ENST00000279873	10|63852790|63856703|1	hsa-miR-16-2-3p	977 984	-0.030	963 984	140.00	956 984	0.00855948948123306	10|63853767|63853774|1	223.436	206.29:206.29:230.29:230.29:230.29:230.29:230.29
ARID5B	ENSG00000150347	ENST00000279873	10|63852790|63856703|1	hsa-miR-4265	179 186	-0.375	167 186	147.00	158 186	0.0188434362888138	10|63852969|63852976|1	0.007	0.01:0.01:0.01:0.01:0.01:0.01:0.01
ARID5B	ENSG00000150347	ENST00000279873	10|63852790|63856703|1	hsa-miR-5692c	3675 3682	-0.030	3661 3682	157.00	3654 3682	0.0189256917390786	10|63856465|63856472|1	6.0	6.0:6.0:6.0:6.0:6.0:6.0:6.0
ARID5B	ENSG00000150347	ENST00000279873	10|63852790|63856703|1	hsa-miR-1587	3020 3027	-0.221	3008 3027	141.00	2999 3027	0.0258579925922373	10|63855810|63855817|1	NaN	NA:NA:NA:NA:NA:NA:NA
ARID5B	ENSG00000150347	ENST00000279873	10|63852790|63856703|1	hsa-miR-4671-3p	2229 2235	-0.131	2217 2236	149.00	2208 2236	0.010084004747966	10|63855019|63855025|1	0.009	0.01:0.01:0.01:0.01:0.01:0.01
ARID5B	ENSG00000150347	ENST00000279873	10|63852790|63856703|1	hsa-miR-4671-3p	2905 2912	-0.126	2892 2912	145.00	2884 2912	0.0336668834131247	10|63855695|63855702|1	NaN	NA:NA:NA:NA:NA:NA:NA
ARID5B	ENSG00000150347	ENST00000279873	10|63852790|63856703|1	hsa-miR-3671	3489 3495	-0.020	3474 3496	149.00	3468 3496	0.0196545716380755	10|63856279|63856285|1	375.379	373.38:373.38:373.38:373.38:379.38:379.38
ARID5B	ENSG00000150347	ENST00000279873	10|63852790|63856703|1	hsa-miR-4429	2490 2496	-0.020	2478 2497	159.00	2469 2497	0.00820358693244154	10|63855280|63855286|1	NaN	NA:NA:NA:NA:8.0:8.0
ARID5B	ENSG00000150347	ENST00000279873	10|63852790|63856703|1	hsa-miR-646	1542 1548	-0.070	1530 1549	141.00	1521 1549	0.00469234379268862	10|63854332|63854338|1	NaN	NA:NA:NA:NA:NA:NA
ARID5B	ENSG00000150347	ENST00000279873	10|63852790|63856703|1	hsa-miR-5192	427 434	-0.209	413 434	140.00	406 434	0.0252580284761055	10|63853217|63853224|1	4045.178	4045.18:4045.18:4045.18:4045.18:4045.18:4045.18:4045.18
ARID5B	ENSG00000150347	ENST00000279873	10|63852790|63856703|1	hsa-miR-527	3714 3720	-0.020	3702 3721	145.00	3693 3721	0.0305865886377677	10|63856504|63856510|1	NaN	NA:NA:NA:NA:NA:NA
ARID5B	ENSG00000150347	ENST00000279873	10|63852790|63856703|1	hsa-miR-2052	1874 1880	-0.096	1862 1881	147.00	1853 1881	0.0120061822902999	10|63854664|63854670|1	70.0	70.0:70.0:70.0:70.0:70.0:70.0
ARID5B	ENSG00000150347	ENST00000279873	10|63852790|63856703|1	hsa-miR-142-3p	1755 1761	-0.020	1740 1762	147.00	1734 1762	0.00708257506240339	10|63854545|63854551|1	NaN	NA:NA:NA:NA:NA:NA
ARID5B	ENSG00000150347	ENST00000279873	10|63852790|63856703|1	hsa-miR-142-3p	1754 1760	-0.020	1740 1762	147.00	1734 1762	0.00708257506240339	10|63854544|63854550|1	NaN	NA:NA:NA:NA:NA:NA
ARID5B	ENSG00000150347	ENST00000279873	10|63852790|63856703|1	hsa-miR-5693	1590 1596	-0.150	1578 1597	147.00	1569 1597	0.00790153738476218	10|63854380|63854386|1	NaN	NA:NA:NA:NA:NA:NA
ARID5B	ENSG00000150347	ENST00000279873	10|63852790|63856703|1	hsa-miR-3164	3334 3341	-0.132	3320 3341	159.00	3313 3341	0.0321653846755967	10|63856124|63856131|1	116.0	116.0:116.0:116.0:116.0:116.0:116.0:116.0
ARID5B	ENSG00000150347	ENST00000279873	10|63852790|63856703|1	hsa-miR-4461	2181 2187	-0.020	2166 2188	142.00	2160 2188	0.00589705059199504	10|63854971|63854977|1	43.0	43.0:43.0:43.0:43.0:43.0:43.0
ARID5B	ENSG00000150347	ENST00000279873	10|63852790|63856703|1	hsa-miR-3156-5p	2645 2651	-0.020	2631 2652	140.00	2633 2661	0.00220653294121013	10|63855435|63855441|1	NaN	NA:NA:NA:NA:NA:NA
ARID5B	ENSG00000150347	ENST00000279873	10|63852790|63856703|1	hsa-miR-3156-5p	2645 2651	-0.020	2631 2652	140.00	2624 2652	0.00570301354833609	10|63855435|63855441|1	NaN	NA:NA:NA:NA:NA:NA
ARID5B	ENSG00000150347	ENST00000279873	10|63852790|63856703|1	hsa-miR-3156-5p	471 477	-0.093	455 478	153.00	450 478	0.0190734881269397	10|63853261|63853267|1	6278.976	6278.98:6278.98:6278.98:6278.98:6278.98:6278.98
ARID5B	ENSG00000150347	ENST00000279873	10|63852790|63856703|1	hsa-miR-320e	2489 2495	-0.153	2479 2496	150.00	2468 2496	0.012485046636981	10|63855279|63855285|1	NaN	NA:NA:NA:NA:NA:8.0
ARID5B	ENSG00000150347	ENST00000279873	10|63852790|63856703|1	hsa-miR-423-5p	409 415	-0.148	394 416	145.00	388 416	0.0310204705033857	10|63853199|63853205|1	4009.0	4009.0:4009.0:4009.0:4009.0:4009.0:4009.0
ARID5B	ENSG00000150347	ENST00000279873	10|63852790|63856703|1	hsa-miR-423-5p	1743 1749	-0.108	1728 1750	156.00	1722 1750	0.00355088933221549	10|63854533|63854539|1	NaN	22.0:NA:NA:NA:NA:NA
ARID5B	ENSG00000150347	ENST00000279873	10|63852790|63856703|1	hsa-miR-5003-5p	723 729	-0.080	709 730	158.00	702 730	0.0177169900803797	10|63853513|63853519|1	56.0	56.0:56.0:56.0:56.0:56.0:56.0
ARID5B	ENSG00000150347	ENST00000279873	10|63852790|63856703|1	hsa-miR-320b	2490 2496	-0.020	2476 2497	156.00	2469 2497	0.00808365549815855	10|63855280|63855286|1	NaN	NA:NA:NA:NA:8.0:8.0
ARID5B	ENSG00000150347	ENST00000279873	10|63852790|63856703|1	hsa-miR-4296	179 186	-0.380	171 186	149.00	158 186	0.021750935976962	10|63852969|63852976|1	0.007	0.01:0.01:0.01:0.01:0.01:0.01:0.01
ARID5B	ENSG00000150347	ENST00000279873	10|63852790|63856703|1	hsa-miR-432-5p	430 436	-0.111	416 437	146.00	409 437	0.0171971387525065	10|63853220|63853226|1	4043.178	4045.18:4045.18:4045.18:4045.18:4045.18:4033.18
ARID5B	ENSG00000150347	ENST00000279873	10|63852790|63856703|1	hsa-miR-4760-3p	3203 3209	-0.020	3189 3210	151.00	3182 3210	0.0168154586261835	10|63855993|63855999|1	63.875	16.37:73.37:73.37:73.37:73.37:73.37
ARID5B	ENSG00000150347	ENST00000279873	10|63852790|63856703|1	hsa-miR-633	488 495	-0.030	473 495	149.00	467 495	0.0310003920790777	10|63853278|63853285|1	2567.262	2452.98:2452.98:2612.98:2612.98:2612.98:2612.98:2612.98
ARID5B	ENSG00000150347	ENST00000279873	10|63852790|63856703|1	hsa-miR-3682-5p	505 512	-0.077	493 512	152.00	484 512	0.0194132866965318	10|63853295|63853302|1	477.429	933.0:933.0:324.0:288.0:288.0:288.0:288.0
ARID5B	ENSG00000150347	ENST00000279873	10|63852790|63856703|1	hsa-miR-378a-5p	327 334	-0.030	311 334	146.00	306 334	0.0182298452985742	10|63853117|63853124|1	2.25	2.25:2.25:2.25:2.25:2.25:2.25:2.25
ARID5B	ENSG00000150347	ENST00000279873	10|63852790|63856703|1	hsa-miR-4470	3416 3422	-0.020	3403 3423	140.00	3395 3423	0.0102949421162882	10|63856206|63856212|1	NaN	NA:NA:NA:NA:NA:NA
ARID5B	ENSG00000150347	ENST00000279873	10|63852790|63856703|1	hsa-miR-148a-5p	295 302	-0.030	281 302	140.00	274 302	0.0106682576737088	10|63853085|63853092|1	NaN	NA:NA:NA:NA:NA:NA:NA
ARID5B	ENSG00000150347	ENST00000279873	10|63852790|63856703|1	hsa-miR-1257	246 252	-0.026	228 253	152.00	225 253	0.0206605342159145	10|63853036|63853042|1	NaN	NA:NA:NA:NA:NA:NA
ARID5B	ENSG00000150347	ENST00000279873	10|63852790|63856703|1	hsa-miR-4715-5p	3751 3758	-0.323	3738 3758	152.00	3730 3758	0.0866839085458293	10|63856541|63856548|1	292.0	280.0:294.0:294.0:294.0:294.0:294.0:294.0
ARID5B	ENSG00000150347	ENST00000279873	10|63852790|63856703|1	hsa-miR-5692b	3675 3682	-0.030	3663 3682	157.00	3654 3682	0.0189008493836469	10|63856465|63856472|1	6.0	6.0:6.0:6.0:6.0:6.0:6.0:6.0
ARID5B	ENSG00000150347	ENST00000279873	10|63852790|63856703|1	hsa-miR-603	2614 2620	-0.020	2603 2621	155.00	2593 2621	0.0139500401400543	10|63855404|63855410|1	NaN	NA:NA:NA:NA:NA:NA
ARID5B	ENSG00000150347	ENST00000279873	10|63852790|63856703|1	hsa-miR-329-3p	3235 3241	-0.074	3221 3242	140.00	3214 3242	0.00934088838006822	10|63856025|63856031|1	NaN	NA:NA:NA:NA:78.0:78.0
ARID5B	ENSG00000150347	ENST00000279873	10|63852790|63856703|1	hsa-miR-518a-5p	3714 3720	-0.020	3702 3721	145.00	3693 3721	0.0305865886377677	10|63856504|63856510|1	NaN	NA:NA:NA:NA:NA:NA
ARID5B	ENSG00000150347	ENST00000279873	10|63852790|63856703|1	hsa-miR-3148	739 746	-0.030	723 746	142.00	718 746	0.0269493689928192	10|63853529|63853536|1	177.298	177.3:177.3:177.3:177.3:177.3:177.3:177.3
ARID5B	ENSG00000150347	ENST00000279873	10|63852790|63856703|1	hsa-miR-3148	2409 2416	-0.030	2395 2416	160.00	2388 2416	0.00861151075581954	10|63855199|63855206|1	NaN	NA:NA:NA:NA:NA:NA:NA
ARID5B	ENSG00000150347	ENST00000279873	10|63852790|63856703|1	hsa-miR-518c-5p	500 507	-0.177	485 507	140.00	479 507	0.0623603559429718	10|63853290|63853297|1	1653.7	2612.98:2612.98:2612.98:937.98:933.0:933.0:933.0
ARID5B	ENSG00000150347	ENST00000279873	10|63852790|63856703|1	hsa-miR-5583-5p	3720 3726	-0.020	3706 3727	143.00	3699 3727	0.0207453346645852	10|63856510|63856516|1	NaN	NA:NA:NA:NA:NA:NA
ARID5B	ENSG00000150347	ENST00000279873	10|63852790|63856703|1	hsa-miR-218-2-3p	1774 1781	-0.132	1762 1781	148.00	1753 1781	0.0101866510639341	10|63854564|63854571|1	101.0	101.0:101.0:101.0:101.0:101.0:101.0:101.0
ARID5B	ENSG00000150347	ENST00000279873	10|63852790|63856703|1	hsa-miR-218-2-3p	3300 3306	-0.156	3283 3307	152.00	3279 3307	0.0462729073337642	10|63856090|63856096|1	129.461	129.46:129.46:129.46:129.46:129.46:129.46
ARID5B	ENSG00000150347	ENST00000279873	10|63852790|63856703|1	hsa-miR-218-2-3p	2095 2102	-0.193	2081 2102	161.00	2074 2102	0.0152454871237639	10|63854885|63854892|1	40.429	49.0:49.0:49.0:49.0:29.0:29.0:29.0
ARID5B	ENSG00000150347	ENST00000279873	10|63852790|63856703|1	hsa-miR-302c-5p	2476 2482	-0.020	2462 2483	142.00	2455 2483	0.00609420071753648	10|63855266|63855272|1	1.35	1.35:1.35:1.35:1.35:1.35:1.35
ARID5B	ENSG00000150347	ENST00000279873	10|63852790|63856703|1	hsa-miR-302c-5p	3172 3178	-0.020	3158 3179	150.00	3151 3179	0.00544493903088319	10|63855962|63855968|1	NaN	NA:NA:NA:NA:13.0:13.0
ARID5B	ENSG00000150347	ENST00000279873	10|63852790|63856703|1	hsa-miR-302c-5p	3160 3166	-0.010	3158 3179	150.00	3138 3166	0.0103926712588043	10|63855950|63855956|1	9.0	9.0:9.0:9.0:9.0:9.0:9.0
ARID5B	ENSG00000150347	ENST00000279873	10|63852790|63856703|1	hsa-miR-302c-5p	3160 3166	-0.010	3158 3179	150.00	3151 3179	0.00544493903088319	10|63855950|63855956|1	9.0	9.0:9.0:9.0:9.0:9.0:9.0
ARID5B	ENSG00000150347	ENST00000279873	10|63852790|63856703|1	hsa-miR-224-3p	3302 3309	-0.048	3288 3309	152.00	3281 3309	0.0290382138326496	10|63856092|63856099|1	129.461	129.46:129.46:129.46:129.46:129.46:129.46:129.46
ARID5B	ENSG00000150347	ENST00000279873	10|63852790|63856703|1	hsa-miR-224-3p	2462 2468	-0.020	2447 2469	145.00	2441 2469	0.00788776879409383	10|63855252|63855258|1	1.348	1.34:1.35:1.35:1.35:1.35:1.35
ARID5B	ENSG00000150347	ENST00000279873	10|63852790|63856703|1	hsa-miR-128-3p	1737 1743	-0.020	1724 1744	140.00	1716 1744	0.00136232154763741	10|63854527|63854533|1	22.0	22.0:22.0:22.0:22.0:22.0:22.0
ARID5B	ENSG00000150347	ENST00000279873	10|63852790|63856703|1	hsa-miR-128-3p	3226 3232	-0.137	3210 3233	151.00	3205 3233	0.0373263313524696	10|63856016|63856022|1	NaN	73.37:73.37:25.0:NA:NA:NA
ARID5B	ENSG00000150347	ENST00000279873	10|63852790|63856703|1	hsa-miR-4774-5p	1025 1032	-0.115	1010 1032	164.00	1004 1032	0.0492870828588807	10|63853815|63853822|1	251.077	251.08:251.08:251.08:251.08:251.08:251.08:251.08
ARID5B	ENSG00000150347	ENST00000279873	10|63852790|63856703|1	hsa-miR-548l	3562 3568	-0.020	3548 3569	146.00	3541 3569	0.0398250476289541	10|63856352|63856358|1	275.508	271.34:276.34:276.34:276.34:276.34:276.34
ARID5B	ENSG00000150347	ENST00000279873	10|63852790|63856703|1	hsa-miR-548l	3598 3604	-0.020	3586 3605	145.00	3577 3605	0.0221826188891691	10|63856388|63856394|1	328.0	328.0:328.0:328.0:328.0:328.0:328.0
ARID5B	ENSG00000150347	ENST00000279873	10|63852790|63856703|1	hsa-miR-664b-3p	817 824	-0.050	807 824	146.00	796 824	0.0333626188681847	10|63853607|63853614|1	356.0	356.0:356.0:356.0:356.0:356.0:356.0:356.0
ARID5B	ENSG00000150347	ENST00000279873	10|63852790|63856703|1	hsa-miR-497-3p	1463 1469	-0.020	1450 1470	153.00	1442 1470	0.00290345242422951	10|63854253|63854259|1	NaN	NA:NA:NA:NA:NA:NA
ARID5B	ENSG00000150347	ENST00000279873	10|63852790|63856703|1	hsa-miR-497-3p	2318 2324	-0.020	2305 2325	156.00	2297 2325	0.0135993456064712	10|63855108|63855114|1	NaN	NA:NA:NA:9.0:9.0:9.0
ARID5B	ENSG00000150347	ENST00000279873	10|63852790|63856703|1	hsa-miR-616-5p	697 703	-0.020	682 704	143.00	676 704	0.00547979319202665	10|63853487|63853493|1	NaN	NA:NA:NA:NA:NA:NA
ARID5B	ENSG00000150347	ENST00000279873	10|63852790|63856703|1	hsa-miR-616-5p	1279 1285	-0.020	1265 1286	140.00	1258 1286	0.00433509209189225	10|63854069|63854075|1	NaN	NA:NA:NA:NA:NA:NA
ARID5B	ENSG00000150347	ENST00000279873	10|63852790|63856703|1	hsa-miR-616-5p	754 760	-0.020	740 761	140.00	733 761	0.00933800217359665	10|63853544|63853550|1	362.468	376.3:376.3:359.3:354.3:354.3:354.3
ARID5B	ENSG00000150347	ENST00000279873	10|63852790|63856703|1	hsa-miR-422a	2486 2492	-0.147	2473 2493	144.00	2465 2493	0.0100168786743046	10|63855276|63855282|1	NaN	NA:NA:NA:NA:NA:NA
ARID5B	ENSG00000150347	ENST00000279873	10|63852790|63856703|1	hsa-miR-422a	3467 3473	-0.139	3452 3474	159.00	3446 3474	0.014806664268486	10|63856257|63856263|1	362.005	362.0:362.0:362.0:362.0:362.0:362.0
ARID5B	ENSG00000150347	ENST00000279873	10|63852790|63856703|1	hsa-miR-3177-3p	1922 1929	-0.359	1910 1929	146.00	1901 1929	0.0237263779846163	10|63854712|63854719|1	24.0	24.0:24.0:24.0:24.0:24.0:24.0:24.0
ARID5B	ENSG00000150347	ENST00000279873	10|63852790|63856703|1	hsa-miR-378a-3p	2486 2492	-0.147	2471 2493	143.00	2465 2493	0.00925933385502629	10|63855276|63855282|1	NaN	NA:NA:NA:NA:NA:NA
ARID5B	ENSG00000150347	ENST00000279873	10|63852790|63856703|1	hsa-miR-378a-3p	3467 3473	-0.139	3452 3474	163.00	3446 3474	0.0153635275742197	10|63856257|63856263|1	362.005	362.0:362.0:362.0:362.0:362.0:362.0
ARID5B	ENSG00000150347	ENST00000279873	10|63852790|63856703|1	hsa-miR-4795-3p	2069 2075	-0.020	2057 2076	147.00	2048 2076	0.00407603650509514	10|63854859|63854865|1	187.054	248.66:217.66:164.0:164.0:164.0:164.0
ARID5B	ENSG00000150347	ENST00000279873	10|63852790|63856703|1	hsa-miR-4795-3p	2945 2951	-0.020	2931 2952	148.00	2924 2952	0.0156428709039032	10|63855735|63855741|1	NaN	NA:NA:NA:NA:NA:NA
ARID5B	ENSG00000150347	ENST00000279873	10|63852790|63856703|1	hsa-miR-378c	2486 2492	-0.147	2471 2493	144.00	2465 2493	0.00982134940430159	10|63855276|63855282|1	NaN	NA:NA:NA:NA:NA:NA
ARID5B	ENSG00000150347	ENST00000279873	10|63852790|63856703|1	hsa-miR-378c	3467 3473	-0.139	3449 3474	168.00	3446 3474	0.015540110697992	10|63856257|63856263|1	362.005	362.0:362.0:362.0:362.0:362.0:362.0
ARID5B	ENSG00000150347	ENST00000279873	10|63852790|63856703|1	hsa-miR-3143	2475 2482	-0.030	2455 2482	153.00	2454 2482	0.0118105152544686	10|63855265|63855272|1	1.35	1.35:1.35:1.35:1.35:1.35:1.35:1.35
ARID5B	ENSG00000150347	ENST00000279873	10|63852790|63856703|1	hsa-miR-3143	3897 3903	-0.020	3880 3904	142.00	3876 3904	0.0229527801263219	10|63856687|63856693|1	NaN	NA:NA:NA:NA:NA:NA
ARID5B	ENSG00000150347	ENST00000279873	10|63852790|63856703|1	hsa-miR-3977	794 801	-0.152	777 801	157.00	773 801	0.0321796747014686	10|63853584|63853591|1	266.659	266.66:266.66:266.66:266.66:266.66:266.66:266.66
ARID5B	ENSG00000150347	ENST00000279873	10|63852790|63856703|1	hsa-miR-374a-5p	3676 3682	-0.020	3663 3683	145.00	3655 3683	0.0166296564101596	10|63856466|63856472|1	6.0	6.0:6.0:6.0:6.0:6.0:6.0
ARID5B	ENSG00000150347	ENST00000279873	10|63852790|63856703|1	hsa-miR-4698	479 486	-0.030	465 486	148.00	458 486	0.0371883377594908	10|63853269|63853276|1	6278.976	6278.98:6278.98:6278.98:6278.98:6278.98:6278.98:6278.98
ARID5B	ENSG00000150347	ENST00000279873	10|63852790|63856703|1	hsa-miR-522-3p	3302 3309	-0.072	3288 3309	175.00	3281 3309	0.0496532243800511	10|63856092|63856099|1	129.461	129.46:129.46:129.46:129.46:129.46:129.46:129.46
ARID5B	ENSG00000150347	ENST00000279873	10|63852790|63856703|1	hsa-miR-522-3p	2462 2468	-0.020	2448 2469	140.00	2441 2469	0.00772448110477475	10|63855252|63855258|1	1.348	1.34:1.35:1.35:1.35:1.35:1.35
ARID5B	ENSG00000150347	ENST00000279873	10|63852790|63856703|1	hsa-miR-3658	542 549	-0.030	528 549	143.00	521 549	0.0427777781305018	10|63853332|63853339|1	379.081	379.08:379.08:379.08:379.08:379.08:379.08:379.08
ARID5B	ENSG00000150347	ENST00000279873	10|63852790|63856703|1	hsa-miR-374c-5p	1647 1654	-0.030	1634 1654	146.00	1626 1654	0.00590287572603223	10|63854437|63854444|1	12.0	12.0:12.0:12.0:12.0:12.0:12.0:12.0
ARID5B	ENSG00000150347	ENST00000279873	10|63852790|63856703|1	hsa-miR-374c-5p	3813 3819	-0.020	3799 3820	144.00	3792 3820	0.01537726170926	10|63856603|63856609|1	400.432	400.43:400.43:400.43:400.43:400.43:400.43
ARID5B	ENSG00000150347	ENST00000279873	10|63852790|63856703|1	hsa-miR-4753-3p	3295 3302	-0.030	3281 3302	140.00	3274 3302	0.0329661430205188	10|63856085|63856092|1	123.747	119.46:119.46:119.46:119.46:129.46:129.46:129.46
ARID5B	ENSG00000150347	ENST00000279873	10|63852790|63856703|1	hsa-miR-4753-3p	3398 3405	-0.030	3384 3405	140.00	3377 3405	0.0262280640851346	10|63856188|63856195|1	NaN	NA:NA:NA:NA:NA:NA:NA
ARID5B	ENSG00000150347	ENST00000279873	10|63852790|63856703|1	hsa-miR-4753-3p	2579 2586	-0.030	2565 2586	164.00	2558 2586	0.0218822986135051	10|63855369|63855376|1	NaN	NA:NA:NA:NA:NA:NA:NA
ARID5B	ENSG00000150347	ENST00000279873	10|63852790|63856703|1	hsa-miR-4694-3p	2033 2039	-0.020	2020 2040	155.00	2012 2040	0.012899537369136	10|63854823|63854829|1	229.662	229.66:229.66:229.66:229.66:229.66:229.66
ARID5B	ENSG00000150347	ENST00000279873	10|63852790|63856703|1	hsa-miR-4694-3p	595 601	-0.020	582 602	140.00	574 602	0.00933653995015826	10|63853385|63853391|1	308.667	314.0:314.0:314.0:314.0:298.0:298.0
ARID5B	ENSG00000150347	ENST00000279873	10|63852790|63856703|1	hsa-miR-4694-3p	1600 1606	-0.020	1583 1607	144.00	1579 1607	0.00501580694761806	10|63854390|63854396|1	NaN	NA:NA:NA:NA:NA:NA
ARID5B	ENSG00000150347	ENST00000279873	10|63852790|63856703|1	hsa-miR-656-3p	2946 2952	-0.020	2935 2953	148.00	2925 2953	0.0146827188880683	10|63855736|63855742|1	NaN	NA:NA:NA:NA:NA:NA
ARID5B	ENSG00000150347	ENST00000279873	10|63852790|63856703|1	hsa-miR-656-3p	2070 2077	-0.030	2054 2077	143.00	2049 2077	0.00376984023243258	10|63854860|63854867|1	171.666	217.66:164.0:164.0:164.0:164.0:164.0:164.0
ARID5B	ENSG00000150347	ENST00000279873	10|63852790|63856703|1	hsa-miR-708-3p	3372 3378	-0.034	3358 3379	156.00	3351 3379	0.0141822719540498	10|63856162|63856168|1	567.0	567.0:567.0:567.0:567.0:567.0:567.0
ARID5B	ENSG00000150347	ENST00000279873	10|63852790|63856703|1	hsa-miR-519e-5p	2933 2939	-0.020	2919 2940	145.00	2912 2940	0.0123711449214007	10|63855723|63855729|1	NaN	NA:NA:NA:NA:NA:NA
ARID5B	ENSG00000150347	ENST00000279873	10|63852790|63856703|1	hsa-miR-519e-5p	2925 2931	-0.051	2909 2932	151.00	2912 2940	0.0123711449214007	10|63855715|63855721|1	NaN	NA:NA:NA:NA:NA:NA
ARID5B	ENSG00000150347	ENST00000279873	10|63852790|63856703|1	hsa-miR-519e-5p	2925 2931	-0.051	2909 2932	151.00	2904 2932	0.0075355421565387	10|63855715|63855721|1	NaN	NA:NA:NA:NA:NA:NA
ARID5B	ENSG00000150347	ENST00000279873	10|63852790|63856703|1	hsa-miR-519e-5p	2925 2931	-0.051	2919 2940	145.00	2912 2940	0.0123711449214007	10|63855715|63855721|1	NaN	NA:NA:NA:NA:NA:NA
ARID5B	ENSG00000150347	ENST00000279873	10|63852790|63856703|1	hsa-miR-519e-5p	2925 2931	-0.051	2919 2940	145.00	2904 2932	0.0075355421565387	10|63855715|63855721|1	NaN	NA:NA:NA:NA:NA:NA
ARID5B	ENSG00000150347	ENST00000279873	10|63852790|63856703|1	hsa-miR-4668-3p	1680 1686	-0.020	1665 1687	165.00	1659 1687	0.0033990928684228	10|63854470|63854476|1	NaN	NA:NA:NA:NA:NA:NA
ARID5B	ENSG00000150347	ENST00000279873	10|63852790|63856703|1	hsa-miR-4668-3p	885 891	-0.020	868 892	151.00	864 892	0.0186181049433384	10|63853675|63853681|1	NaN	NA:NA:NA:NA:NA:NA
ARID5B	ENSG00000150347	ENST00000279873	10|63852790|63856703|1	hsa-miR-129-5p	344 351	-0.030	331 351	140.00	323 351	0.00899959405786743	10|63853134|63853141|1	2.25	2.25:2.25:2.25:2.25:2.25:2.25:2.25
ARID5B	ENSG00000150347	ENST00000279873	10|63852790|63856703|1	hsa-miR-3191-5p	501 508	-0.311	486 508	142.00	480 508	0.0225926087764707	10|63853291|63853298|1	1326.704	2612.98:2612.98:937.98:933.0:933.0:933.0:324.0
ARID5B	ENSG00000150347	ENST00000279873	10|63852790|63856703|1	hsa-miR-3191-5p	1028 1035	-0.252	1015 1035	141.00	1007 1035	0.0138866341049189	10|63853818|63853825|1	251.077	251.08:251.08:251.08:251.08:251.08:251.08:251.08
ARID5B	ENSG00000150347	ENST00000279873	10|63852790|63856703|1	hsa-miR-1343-3p	56 62	-0.020	42 63	140.00	35 63	0.0193522916157387	10|63852846|63852852|1	NaN	NA:NA:NA:NA:NA:NA
ARID5B	ENSG00000150347	ENST00000279873	10|63852790|63856703|1	hsa-miR-1185-1-3p	528 534	-0.089	514 535	140.00	507 535	0.0281786064134035	10|63853318|63853324|1	347.915	297.08:358.08:358.08:358.08:358.08:358.08
ARID5B	ENSG00000150347	ENST00000279873	10|63852790|63856703|1	hsa-miR-545-5p	2865 2872	-0.030	2849 2872	160.00	2844 2872	0.0317119621575362	10|63855655|63855662|1	NaN	NA:NA:NA:NA:NA:NA:NA
ARID5B	ENSG00000150347	ENST00000279873	10|63852790|63856703|1	hsa-miR-889-3p	3674 3680	-0.055	3661 3681	146.00	3653 3681	0.0155847185908193	10|63856464|63856470|1	6.0	6.0:6.0:6.0:6.0:6.0:6.0
ARID5B	ENSG00000150347	ENST00000279873	10|63852790|63856703|1	hsa-miR-3913-5p	3387 3393	-0.183	3373 3394	140.00	3366 3394	0.0158821957039637	10|63856177|63856183|1	567.0	567.0:567.0:567.0:567.0:567.0:567.0
ARID5B	ENSG00000150347	ENST00000279873	10|63852790|63856703|1	hsa-miR-4422	945 951	-0.020	932 952	144.00	929 957	0.00301551089151583	10|63853735|63853741|1	217.333	204.0:220.0:220.0:220.0:220.0:220.0
ARID5B	ENSG00000150347	ENST00000279873	10|63852790|63856703|1	hsa-miR-4422	945 951	-0.020	932 952	144.00	924 952	0.00990139308356124	10|63853735|63853741|1	217.333	204.0:220.0:220.0:220.0:220.0:220.0
ARID5B	ENSG00000150347	ENST00000279873	10|63852790|63856703|1	hsa-miR-3659	3761 3768	-0.278	3749 3768	144.00	3740 3768	0.093097719607367	10|63856551|63856558|1	311.143	313.0:313.0:313.0:313.0:313.0:313.0:300.0
ARID5B	ENSG00000150347	ENST00000279873	10|63852790|63856703|1	hsa-miR-548av-5p	3864 3870	-0.089	3854 3871	140.00	3843 3871	0.0415817001508778	10|63856654|63856660|1	391.0	391.0:391.0:391.0:391.0:391.0:391.0
ARID5B	ENSG00000150347	ENST00000279873	10|63852790|63856703|1	hsa-miR-5589-5p	935 941	-0.020	921 942	146.00	914 942	0.0237915483675181	10|63853725|63853731|1	212.0	220.0:220.0:212.0:212.0:204.0:204.0
ARID5B	ENSG00000150347	ENST00000279873	10|63852790|63856703|1	hsa-miR-655-3p	1647 1654	-0.030	1635 1654	147.00	1626 1654	0.00643346181514923	10|63854437|63854444|1	12.0	12.0:12.0:12.0:12.0:12.0:12.0:12.0
ARID5B	ENSG00000150347	ENST00000279873	10|63852790|63856703|1	hsa-miR-655-3p	3813 3819	-0.020	3799 3820	151.00	3792 3820	0.015322242370921	10|63856603|63856609|1	400.432	400.43:400.43:400.43:400.43:400.43:400.43
ARID5B	ENSG00000150347	ENST00000279873	10|63852790|63856703|1	hsa-miR-378d	2486 2492	-0.147	2473 2493	143.00	2465 2493	0.00925933385502629	10|63855276|63855282|1	NaN	NA:NA:NA:NA:NA:NA
ARID5B	ENSG00000150347	ENST00000279873	10|63852790|63856703|1	hsa-miR-378d	3467 3473	-0.139	3455 3474	158.00	3446 3474	0.0138437180290529	10|63856257|63856263|1	362.005	362.0:362.0:362.0:362.0:362.0:362.0
ARID5B	ENSG00000150347	ENST00000279873	10|63852790|63856703|1	hsa-miR-888-5p	1280 1286	-0.020	1267 1287	154.00	1259 1287	0.00708877039121898	10|63854070|63854076|1	NaN	NA:NA:NA:NA:NA:NA
ARID5B	ENSG00000150347	ENST00000279873	10|63852790|63856703|1	hsa-miR-888-5p	2737 2743	-0.020	2725 2744	149.00	2716 2744	0.00919171553124153	10|63855527|63855533|1	NaN	NA:NA:NA:NA:NA:NA
ARID5B	ENSG00000150347	ENST00000279873	10|63852790|63856703|1	hsa-miR-548n	3599 3605	-0.020	3586 3606	147.00	3578 3606	0.018178977876838	10|63856389|63856395|1	328.0	328.0:328.0:328.0:328.0:328.0:328.0
ARID5B	ENSG00000150347	ENST00000279873	10|63852790|63856703|1	hsa-miR-548n	3563 3569	-0.020	3549 3570	140.00	3542 3570	0.018148404373773	10|63856353|63856359|1	276.341	276.34:276.34:276.34:276.34:276.34:276.34
ARID5B	ENSG00000150347	ENST00000279873	10|63852790|63856703|1	hsa-miR-548n	3865 3871	-0.020	3850 3872	147.00	3844 3872	0.0224974807812131	10|63856655|63856661|1	391.0	391.0:391.0:391.0:391.0:391.0:391.0
ARID5B	ENSG00000150347	ENST00000279873	10|63852790|63856703|1	hsa-miR-4733-3p	3195 3201	-0.105	3180 3202	155.00	3174 3202	0.0335074879944751	10|63855985|63855991|1	16.375	16.37:16.37:16.37:16.37:16.37:16.37
ARID5B	ENSG00000150347	ENST00000279873	10|63852790|63856703|1	hsa-miR-4733-3p	3422 3429	-0.049	3406 3429	152.00	3401 3429	0.00847692725608893	10|63856212|63856219|1	NaN	NA:NA:NA:NA:NA:5.15:5.15
ARID5B	ENSG00000150347	ENST00000279873	10|63852790|63856703|1	hsa-miR-600	3635 3641	-0.047	3619 3642	161.00	3614 3642	0.050790156148169	10|63856425|63856431|1	372.841	377.34:377.34:377.34:377.34:377.34:350.34
ARID5B	ENSG00000150347	ENST00000279873	10|63852790|63856703|1	hsa-miR-30c-2-3p	602 608	-0.109	587 609	151.00	581 609	0.0269409001448543	10|63853392|63853398|1	241.0	298.0:298.0:298.0:298.0:127.0:127.0
ARID5B	ENSG00000150347	ENST00000279873	10|63852790|63856703|1	hsa-miR-30c-2-3p	1342 1348	-0.020	1329 1349	143.00	1321 1349	0.00563330027845948	10|63854132|63854138|1	NaN	NA:NA:NA:NA:NA:NA
ARID5B	ENSG00000150347	ENST00000279873	10|63852790|63856703|1	hsa-miR-371b-5p	697 703	-0.020	682 704	145.00	676 704	0.00560267057884984	10|63853487|63853493|1	NaN	NA:NA:NA:NA:NA:NA
ARID5B	ENSG00000150347	ENST00000279873	10|63852790|63856703|1	hsa-miR-371b-5p	1279 1285	-0.020	1265 1286	165.00	1258 1286	0.00416351187077619	10|63854069|63854075|1	NaN	NA:NA:NA:NA:NA:NA
ARID5B	ENSG00000150347	ENST00000279873	10|63852790|63856703|1	hsa-miR-371b-5p	754 760	-0.020	740 761	147.00	733 761	0.0104194896458421	10|63853544|63853550|1	362.468	376.3:376.3:359.3:354.3:354.3:354.3
ARID5B	ENSG00000150347	ENST00000279873	10|63852790|63856703|1	hsa-miR-2117	3297 3303	-0.126	3285 3304	163.00	3276 3304	0.0645485345724799	10|63856087|63856093|1	126.128	119.46:119.46:129.46:129.46:129.46:129.46
ARID5B	ENSG00000150347	ENST00000279873	10|63852790|63856703|1	hsa-miR-513b-5p	266 273	-0.030	249 273	148.00	257 285	0.0101906528662204	10|63853056|63853063|1	NaN	NA:NA:NA:NA:NA:NA:NA
ARID5B	ENSG00000150347	ENST00000279873	10|63852790|63856703|1	hsa-miR-513b-5p	266 273	-0.030	249 273	148.00	245 273	0.00668411722945895	10|63853056|63853063|1	NaN	NA:NA:NA:NA:NA:NA:NA
ARID5B	ENSG00000150347	ENST00000279873	10|63852790|63856703|1	hsa-miR-570-3p	1302 1309	-0.030	1286 1309	163.00	1281 1309	0.00663375965255668	10|63854092|63854099|1	6.857	NA:8.0:8.0:8.0:8.0:8.0:8.0
ARID5B	ENSG00000150347	ENST00000279873	10|63852790|63856703|1	hsa-miR-570-3p	3777 3783	-0.029	3762 3784	147.00	3756 3784	0.0294177537261016	10|63856567|63856573|1	108.0	108.0:108.0:108.0:108.0:108.0:108.0
ARID5B	ENSG00000150347	ENST00000279873	10|63852790|63856703|1	hsa-miR-579-3p	817 824	-0.034	802 824	145.00	796 824	0.0348854315249258	10|63853607|63853614|1	356.0	356.0:356.0:356.0:356.0:356.0:356.0:356.0
ARID5B	ENSG00000150347	ENST00000279873	10|63852790|63856703|1	hsa-miR-520d-5p	864 870	-0.020	852 871	162.00	843 871	0.00799690760594454	10|63853654|63853660|1	NaN	NA:NA:NA:NA:NA:NA
ARID5B	ENSG00000150347	ENST00000279873	10|63852790|63856703|1	hsa-miR-4709-3p	3313 3319	-0.057	3292 3320	151.00	3292 3320	0.0152397093075318	10|63856103|63856109|1	129.461	129.46:129.46:129.46:129.46:129.46:129.46
ARID5B	ENSG00000150347	ENST00000279873	10|63852790|63856703|1	hsa-miR-3681-5p	3874 3880	-0.157	3860 3881	144.00	3853 3881	0.0287917907516263	10|63856664|63856670|1	302.0	302.0:302.0:302.0:302.0:302.0:302.0
ARID5B	ENSG00000150347	ENST00000279873	10|63852790|63856703|1	hsa-miR-4298	3386 3393	-0.374	3372 3393	165.00	3365 3393	0.0279281897327647	10|63856176|63856183|1	567.0	567.0:567.0:567.0:567.0:567.0:567.0:567.0
ARID5B	ENSG00000150347	ENST00000279873	10|63852790|63856703|1	hsa-miR-219b-3p	2894 2901	-0.118	2874 2901	142.00	2873 2901	0.023511092848482	10|63855684|63855691|1	NaN	NA:NA:NA:NA:NA:NA:NA
ARID5B	ENSG00000150347	ENST00000279873	10|63852790|63856703|1	hsa-miR-1277-5p	2074 2086	NULL	2067 2090	186.00	2058 2086	0.00484397235018348	10|63854864|63854876|1	152.833	164.0:164.0:164.0:164.0:164.0:186.0:186.0:186.0:186.0:186.0:42.0:42.0
ARID5B	ENSG00000150347	ENST00000279873	10|63852790|63856703|1	hsa-miR-1277-5p	2074 2086	NULL	2067 2090	186.00	2062 2090	0.00836393175671637	10|63854864|63854876|1	152.833	164.0:164.0:164.0:164.0:164.0:186.0:186.0:186.0:186.0:186.0:42.0:42.0
ARID5B	ENSG00000150347	ENST00000279873	10|63852790|63856703|1	hsa-miR-1277-5p	2074 2086	NULL	2067 2090	186.00	2060 2088	0.00176242447886733	10|63854864|63854876|1	152.833	164.0:164.0:164.0:164.0:164.0:186.0:186.0:186.0:186.0:186.0:42.0:42.0
ARID5B	ENSG00000150347	ENST00000279873	10|63852790|63856703|1	hsa-miR-1277-5p	532 538	-0.020	515 539	158.00	511 539	0.0173255049626594	10|63853322|63853328|1	368.581	358.08:358.08:358.08:379.08:379.08:379.08
ARID5B	ENSG00000150347	ENST00000279873	10|63852790|63856703|1	hsa-miR-1277-5p	2083 2089	-0.023	2067 2090	186.00	2058 2086	0.00484397235018348	10|63854873|63854879|1	67.167	186.0:42.0:42.0:42.0:42.0:49.0
ARID5B	ENSG00000150347	ENST00000279873	10|63852790|63856703|1	hsa-miR-1277-5p	2083 2089	-0.023	2067 2090	186.00	2062 2090	0.00836393175671637	10|63854873|63854879|1	67.167	186.0:42.0:42.0:42.0:42.0:49.0
ARID5B	ENSG00000150347	ENST00000279873	10|63852790|63856703|1	hsa-miR-1277-5p	2083 2089	-0.023	2067 2090	186.00	2060 2088	0.00176242447886733	10|63854873|63854879|1	67.167	186.0:42.0:42.0:42.0:42.0:49.0
ARID5B	ENSG00000150347	ENST00000279873	10|63852790|63856703|1	hsa-miR-1277-5p	2073 2084	NULL	2067 2090	186.00	2058 2086	0.00484397235018348	10|63854863|63854874|1	174.0	164.0:164.0:164.0:164.0:164.0:164.0:186.0:186.0:186.0:186.0:186.0
ARID5B	ENSG00000150347	ENST00000279873	10|63852790|63856703|1	hsa-miR-1277-5p	2073 2084	NULL	2067 2090	186.00	2062 2090	0.00836393175671637	10|63854863|63854874|1	174.0	164.0:164.0:164.0:164.0:164.0:164.0:186.0:186.0:186.0:186.0:186.0
ARID5B	ENSG00000150347	ENST00000279873	10|63852790|63856703|1	hsa-miR-1277-5p	2073 2084	NULL	2067 2090	186.00	2060 2088	0.00176242447886733	10|63854863|63854874|1	174.0	164.0:164.0:164.0:164.0:164.0:164.0:186.0:186.0:186.0:186.0:186.0
ARID5B	ENSG00000150347	ENST00000279873	10|63852790|63856703|1	hsa-miR-4692	3500 3506	-0.140	3490 3507	147.00	3479 3507	0.0114923325509365	10|63856290|63856296|1	379.379	379.38:379.38:379.38:379.38:379.38:379.38
ARID5B	ENSG00000150347	ENST00000279873	10|63852790|63856703|1	hsa-miR-3688-5p	3080 3087	-0.158	3068 3087	152.00	3059 3087	0.0203248519087726	10|63855870|63855877|1	21.034	21.03:21.03:21.03:21.03:21.03:21.03:21.03
ARID5B	ENSG00000150347	ENST00000279873	10|63852790|63856703|1	hsa-miR-3688-5p	1588 1594	-0.040	1574 1595	142.00	1567 1595	0.00797906854912691	10|63854378|63854384|1	NaN	NA:NA:NA:NA:NA:NA
ARID5B	ENSG00000150347	ENST00000279873	10|63852790|63856703|1	hsa-miR-580-3p	3207 3214	-0.030	3192 3214	156.00	3186 3214	0.0272141307401773	10|63855997|63856004|1	73.375	73.37:73.37:73.37:73.37:73.37:73.37:73.37
ARID5B	ENSG00000150347	ENST00000279873	10|63852790|63856703|1	hsa-miR-1323	1430 1436	-0.020	1416 1437	142.00	1409 1437	0.00193433071198554	10|63854220|63854226|1	66.0	66.0:66.0:66.0:66.0:66.0:66.0
ARID5B	ENSG00000150347	ENST00000279873	10|63852790|63856703|1	hsa-miR-4680-5p	2028 2034	-0.068	2015 2035	154.00	2007 2035	0.0211303809508429	10|63854818|63854824|1	179.664	68.0:77.0:244.0:229.66:229.66:229.66
ARID5B	ENSG00000150347	ENST00000279873	10|63852790|63856703|1	hsa-miR-3942-5p	658 664	-0.049	644 665	164.00	637 665	0.0142267319289143	10|63853448|63853454|1	54.0	54.0:54.0:54.0:54.0:54.0:54.0
ARID5B	ENSG00000150347	ENST00000279873	10|63852790|63856703|1	hsa-miR-4477a	1981 1987	-0.020	1967 1988	146.00	1960 1988	0.00497863492537742	10|63854771|63854777|1	77.667	21.0:89.0:89.0:89.0:89.0:89.0
ARID5B	ENSG00000150347	ENST00000279873	10|63852790|63856703|1	hsa-miR-378b	2486 2492	-0.147	2474 2493	147.00	2465 2493	0.0100664215247422	10|63855276|63855282|1	NaN	NA:NA:NA:NA:NA:NA
ARID5B	ENSG00000150347	ENST00000279873	10|63852790|63856703|1	hsa-miR-378b	3467 3473	-0.128	3455 3474	154.00	3446 3474	0.01431495359818	10|63856257|63856263|1	362.005	362.0:362.0:362.0:362.0:362.0:362.0
ARID5B	ENSG00000150347	ENST00000279873	10|63852790|63856703|1	hsa-miR-4445-5p	495 501	-0.091	481 502	145.00	474 502	0.027983817208904	10|63853285|63853291|1	2612.976	2612.98:2612.98:2612.98:2612.98:2612.98:2612.98
ARID5B	ENSG00000150347	ENST00000279873	10|63852790|63856703|1	hsa-miR-4445-5p	334 340	-0.020	321 341	161.00	313 341	0.0096805959552366	10|63853124|63853130|1	2.25	2.25:2.25:2.25:2.25:2.25:2.25
ARID5B	ENSG00000150347	ENST00000279873	10|63852790|63856703|1	hsa-miR-378i	2486 2492	-0.147	2473 2493	147.00	2465 2493	0.017881546562489	10|63855276|63855282|1	NaN	NA:NA:NA:NA:NA:NA
ARID5B	ENSG00000150347	ENST00000279873	10|63852790|63856703|1	hsa-miR-378i	3467 3473	-0.139	3454 3474	150.00	3446 3474	0.014874202570502	10|63856257|63856263|1	362.005	362.0:362.0:362.0:362.0:362.0:362.0
ARID5B	ENSG00000150347	ENST00000279873	10|63852790|63856703|1	hsa-miR-515-5p	2933 2939	-0.020	2917 2940	145.00	2912 2940	0.0131355959355949	10|63855723|63855729|1	NaN	NA:NA:NA:NA:NA:NA
ARID5B	ENSG00000150347	ENST00000279873	10|63852790|63856703|1	hsa-miR-515-5p	2925 2931	-0.062	2907 2932	155.00	2912 2940	0.0131355959355949	10|63855715|63855721|1	NaN	NA:NA:NA:NA:NA:NA
ARID5B	ENSG00000150347	ENST00000279873	10|63852790|63856703|1	hsa-miR-515-5p	2925 2931	-0.062	2907 2932	155.00	2904 2932	0.00784345985201993	10|63855715|63855721|1	NaN	NA:NA:NA:NA:NA:NA
ARID5B	ENSG00000150347	ENST00000279873	10|63852790|63856703|1	hsa-miR-515-5p	2925 2931	-0.062	2917 2940	145.00	2912 2940	0.0131355959355949	10|63855715|63855721|1	NaN	NA:NA:NA:NA:NA:NA
ARID5B	ENSG00000150347	ENST00000279873	10|63852790|63856703|1	hsa-miR-515-5p	2925 2931	-0.062	2917 2940	145.00	2904 2932	0.00784345985201993	10|63855715|63855721|1	NaN	NA:NA:NA:NA:NA:NA
ARID5B	ENSG00000150347	ENST00000279873	10|63852790|63856703|1	hsa-miR-4491	2997 3003	-0.038	2983 3004	150.00	2976 3004	0.00665467535668338	10|63855787|63855793|1	12.0	12.0:12.0:12.0:12.0:12.0:12.0
ARID5B	ENSG00000150347	ENST00000279873	10|63852790|63856703|1	hsa-miR-4491	743 749	-0.087	728 750	147.00	722 750	0.0177529943303555	10|63853533|63853539|1	244.464	177.3:177.3:177.3:182.3:376.3:376.3
ARID5B	ENSG00000150347	ENST00000279873	10|63852790|63856703|1	hsa-miR-193a-5p	3429 3435	-0.102	3413 3435	143.00	3407 3435	0.0259546159942392	10|63856219|63856225|1	11.149	11.15:11.15:11.15:11.15:11.15:11.15
ARID5B	ENSG00000150347	ENST00000279873	10|63852790|63856703|1	hsa-miR-335-3p	820 827	-0.030	806 827	155.00	799 827	0.0265353925546379	10|63853610|63853617|1	348.0	356.0:356.0:356.0:356.0:356.0:356.0:300.0
ARID5B	ENSG00000150347	ENST00000279873	10|63852790|63856703|1	hsa-miR-5582-5p	3286 3292	-0.125	3270 3293	161.00	3265 3293	0.0226269190246234	10|63856076|63856082|1	116.577	116.0:116.0:116.0:116.0:116.0:119.46
ARID5B	ENSG00000150347	ENST00000279873	10|63852790|63856703|1	hsa-miR-942-5p	503 509	-0.100	489 510	154.00	482 510	0.0346037159011152	10|63853293|63853299|1	724.829	937.98:933.0:933.0:933.0:324.0:288.0
ARID5B	ENSG00000150347	ENST00000279873	10|63852790|63856703|1	hsa-miR-4524a-3p	3504 3510	-0.020	3490 3511	150.00	3483 3511	0.015879824660206	10|63856294|63856300|1	379.379	379.38:379.38:379.38:379.38:379.38:379.38
ARID5B	ENSG00000150347	ENST00000279873	10|63852790|63856703|1	hsa-miR-524-5p	864 870	-0.020	850 871	167.00	843 871	0.00843258137808428	10|63853654|63853660|1	NaN	NA:NA:NA:NA:NA:NA
ARID5B	ENSG00000150347	ENST00000279873	10|63852790|63856703|1	hsa-miR-1202	2192 2199	-0.046	2179 2199	167.00	2171 2199	0.0105343521237122	10|63854982|63854989|1	43.0	43.0:43.0:43.0:43.0:43.0:43.0:43.0
ARID5B	ENSG00000150347	ENST00000279873	10|63852790|63856703|1	hsa-miR-3129-3p	3720 3726	-0.020	3706 3727	144.00	3699 3727	0.0207453346645852	10|63856510|63856516|1	NaN	NA:NA:NA:NA:NA:NA
ARID5B	ENSG00000150347	ENST00000279873	10|63852790|63856703|1	hsa-miR-338-5p	3591 3598	-0.030	3577 3598	140.00	3570 3598	0.0391674274528953	10|63856381|63856388|1	328.0	328.0:328.0:328.0:328.0:328.0:328.0:328.0
ARID5B	ENSG00000150347	ENST00000279873	10|63852790|63856703|1	hsa-miR-1306-5p	142 149	-0.043	128 149	155.00	121 149	0.01073617997052	10|63852932|63852939|1	NaN	NA:NA:NA:NA:NA:NA:NA
ARID5B	ENSG00000150347	ENST00000279873	10|63852790|63856703|1	hsa-miR-4719	1098 1104	-0.020	1084 1105	148.00	1077 1105	0.00920175056370937	10|63853888|63853894|1	27.385	27.38:27.38:27.38:27.38:27.38:27.38
ARID5B	ENSG00000150347	ENST00000279873	10|63852790|63856703|1	hsa-miR-4719	277 284	-0.030	262 284	149.00	256 284	0.0172010078510981	10|63853067|63853074|1	NaN	NA:NA:NA:NA:NA:NA:NA
ARID5B	ENSG00000150347	ENST00000279873	10|63852790|63856703|1	hsa-miR-130b-5p	914 920	-0.020	900 921	150.00	893 921	0.0117652015943929	10|63853704|63853710|1	2.678	0.01:0.01:0.01:0.01:0.01:16.01
ARID5B	ENSG00000150347	ENST00000279873	10|63852790|63856703|1	hsa-miR-4763-5p	354 361	-0.320	341 361	140.00	333 361	0.0268961689762348	10|63853144|63853151|1	2.25	2.25:2.25:2.25:2.25:2.25:2.25:2.25
ARID5B	ENSG00000150347	ENST00000279873	10|63852790|63856703|1	hsa-miR-4792	569 575	-0.247	559 576	148.00	548 576	0.0239423179063717	10|63853359|63853365|1	340.0	340.0:340.0:340.0:340.0:340.0:340.0
ARID5B	ENSG00000150347	ENST00000279873	10|63852790|63856703|1	hsa-miR-4792	2379 2385	-0.068	2370 2386	150.00	2358 2386	0.00639045807174228	10|63855169|63855175|1	NaN	NA:NA:NA:NA:NA:NA
MT1H	ENSG00000205358	ENST00000569155	16|56704648|56705041|1	hsa-miR-126-5p	371 377	-0.192	359 378	147.00	347 375	0.0124637925477851	16|56705019|56705025|1	NaN	NA:NA:NA:NA:NA:NA
MT1H	ENSG00000205358	ENST00000569155	16|56704648|56705041|1	hsa-miR-126-5p	371 377	-0.192	359 378	147.00	350 378	0.0202015643874871	16|56705019|56705025|1	NaN	NA:NA:NA:NA:NA:NA
MT1H	ENSG00000205358	ENST00000569155	16|56704648|56705041|1	hsa-miR-126-5p	369 375	-0.142	359 378	147.00	347 375	0.0124637925477851	16|56705017|56705023|1	NaN	NA:NA:NA:NA:NA:NA
MT1H	ENSG00000205358	ENST00000569155	16|56704648|56705041|1	hsa-miR-126-5p	369 375	-0.142	359 378	147.00	350 378	0.0202015643874871	16|56705017|56705023|1	NaN	NA:NA:NA:NA:NA:NA
MT1H	ENSG00000205358	ENST00000569155	16|56704648|56705041|1	hsa-miR-922	130 136	-0.166	112 137	146.00	109 137	0.0084164522218169	16|56704778|56704784|1	NaN	NA:NA:NA:NA:NA:NA
MT1H	ENSG00000205358	ENST00000569155	16|56704648|56705041|1	hsa-miR-3674	318 324	-0.316	304 325	154.00	297 325	0.040279369128013	16|56704966|56704972|1	NaN	NA:NA:NA:NA:NA:NA
MT1H	ENSG00000205358	ENST00000569155	16|56704648|56705041|1	hsa-miR-646	240 246	-0.201	225 247	159.00	219 247	0.0280277753789681	16|56704888|56704894|1	NaN	NA:NA:NA:NA:NA:NA
MT1H	ENSG00000205358	ENST00000569155	16|56704648|56705041|1	hsa-miR-1-3p	341 347	-0.405	327 348	150.00	320 348	0.0413223185951401	16|56704989|56704995|1	6.0	6.0:6.0:6.0:6.0:6.0:6.0
MT1H	ENSG00000205358	ENST00000569155	16|56704648|56705041|1	hsa-miR-214-3p	97 103	-0.189	82 104	150.00	76 104	0.0139828607000535	16|56704745|56704751|1	NaN	NA:NA:NA:NA:NA:NA
MT1H	ENSG00000205358	ENST00000569155	16|56704648|56705041|1	hsa-miR-214-3p	267 273	-0.159	253 274	141.00	246 274	0.0106887234847017	16|56704915|56704921|1	NaN	NA:NA:NA:NA:NA:NA
MT1H	ENSG00000205358	ENST00000569155	16|56704648|56705041|1	hsa-miR-613	341 347	-0.362	329 348	140.00	320 348	0.0276501610324466	16|56704989|56704995|1	6.0	6.0:6.0:6.0:6.0:6.0:6.0
MT1H	ENSG00000205358	ENST00000569155	16|56704648|56705041|1	hsa-miR-206	341 347	-0.405	328 348	166.00	320 348	0.058817029347873	16|56704989|56704995|1	6.0	6.0:6.0:6.0:6.0:6.0:6.0
MT1H	ENSG00000205358	ENST00000569155	16|56704648|56705041|1	hsa-miR-4668-3p	306 312	-0.245	288 313	159.00	285 313	0.0273414573837106	16|56704954|56704960|1	NaN	NA:NA:NA:NA:NA:NA
MT1H	ENSG00000205358	ENST00000569155	16|56704648|56705041|1	hsa-miR-4795-3p	369 376	-0.407	354 376	148.00	348 376	0.0255161597048394	16|56705017|56705024|1	NaN	NA:NA:NA:NA:NA:NA:NA
MT1H	ENSG00000205358	ENST00000569155	16|56704648|56705041|1	hsa-miR-4269	247 254	-0.386	235 254	161.00	226 254	0.0216766563037783	16|56704895|56704902|1	NaN	NA:NA:NA:NA:NA:NA:NA
MT1H	ENSG00000205358	ENST00000569155	16|56704648|56705041|1	hsa-miR-4690-3p	184 190	-0.021	173 191	149.00	184 212	0.00678746835381172	16|56704832|56704838|1	NaN	NA:NA:NA:NA:NA:NA
MT1H	ENSG00000205358	ENST00000569155	16|56704648|56705041|1	hsa-miR-4690-3p	184 190	-0.021	173 191	149.00	163 191	0.0084515879153203	16|56704832|56704838|1	NaN	NA:NA:NA:NA:NA:NA
MT1H	ENSG00000205358	ENST00000569155	16|56704648|56705041|1	hsa-miR-944	372 379	-0.458	359 379	157.00	351 379	0.0326093300074609	16|56705020|56705027|1	NaN	NA:NA:NA:NA:NA:NA:NA
MT1H	ENSG00000205358	ENST00000569155	16|56704648|56705041|1	hsa-miR-1290	298 305	-0.485	286 305	146.00	277 305	0.0342918688436699	16|56704946|56704953|1	NaN	NA:NA:NA:NA:NA:NA:NA
MT1H	ENSG00000205358	ENST00000569155	16|56704648|56705041|1	hsa-miR-761	97 103	-0.137	83 104	140.00	76 104	0.00988841316697267	16|56704745|56704751|1	NaN	NA:NA:NA:NA:NA:NA
MT1H	ENSG00000205358	ENST00000569155	16|56704648|56705041|1	hsa-miR-761	267 273	-0.085	253 274	160.00	246 274	0.0110307079486479	16|56704915|56704921|1	NaN	NA:NA:NA:NA:NA:NA
MT1H	ENSG00000205358	ENST00000569155	16|56704648|56705041|1	hsa-miR-4768-3p	29 36	-0.506	17 36	141.00	8 36	0.0184771394957399	16|56704677|56704684|1	NaN	NA:NA:NA:NA:NA:NA:NA
MT1H	ENSG00000205358	ENST00000569155	16|56704648|56705041|1	hsa-miR-4644	144 150	-0.299	128 151	164.00	123 151	0.0249717627911209	16|56704792|56704798|1	NaN	NA:NA:NA:NA:NA:NA
COMP	ENSG00000105664	ENST00000542601	19|18893583|18893724|-1	hsa-miR-1233-3p	104 111	-0.642	90 111	148.00	83 111	0.00226118855659341	19|18893687|18893694|-1	NaN	NA:NA:NA:NA:NA:NA:NA
COMP	ENSG00000105664	ENST00000542601	19|18893583|18893724|-1	hsa-miR-1225-3p	53 59	-0.318	39 60	163.00	32 60	0.013152857972246	19|18893636|18893642|-1	NaN	NA:NA:NA:NA:NA:NA
COMP	ENSG00000105664	ENST00000542601	19|18893583|18893724|-1	hsa-miR-4260	68 74	-0.142	59 75	149.00	68 96	0.00558075545068786	19|18893651|18893657|-1	NaN	NA:NA:NA:NA:NA:NA
EFNA1	ENSG00000169242	ENST00000368407	1|155106544|155107333|1	hsa-miR-5000-3p	716 723	-0.461	698 723	145.00	695 723	0.0356432485135702	1|155107260|155107267|1	217.0	217.0:217.0:217.0:217.0:217.0:217.0:217.0
EFNA1	ENSG00000169242	ENST00000368407	1|155106544|155107333|1	hsa-miR-3925-3p	732 738	-0.305	719 739	158.00	711 739	0.0587394789457168	1|155107276|155107282|1	378.965	451.3:451.3:451.3:451.3:234.3:234.3
EFNA1	ENSG00000169242	ENST00000368407	1|155106544|155107333|1	hsa-miR-3120-3p	704 710	-0.134	690 711	162.00	683 711	0.0233769941014964	1|155107248|155107254|1	217.0	217.0:217.0:217.0:217.0:217.0:217.0
EFNA1	ENSG00000169242	ENST00000368407	1|155106544|155107333|1	hsa-miR-1304-5p	138 145	-0.427	124 145	160.00	117 145	0.0743117968177672	1|155106682|155106689|1	50.0	50.0:50.0:50.0:50.0:50.0:50.0:50.0
EFNA1	ENSG00000169242	ENST00000368407	1|155106544|155107333|1	hsa-miR-214-5p	31 37	-0.295	18 38	149.00	27 55	0.0134252315704339	1|155106575|155106581|1	NaN	NA:NA:NA:NA:NA:NA
EFNA1	ENSG00000169242	ENST00000368407	1|155106544|155107333|1	hsa-miR-214-5p	31 37	-0.295	18 38	149.00	10 38	0.00535239088695175	1|155106575|155106581|1	NaN	NA:NA:NA:NA:NA:NA
EFNA1	ENSG00000169242	ENST00000368407	1|155106544|155107333|1	hsa-miR-548ae-3p	737 743	-0.051	724 744	154.00	716 744	0.0179892304707368	1|155107281|155107287|1	234.298	234.3:234.3:234.3:234.3:234.3:234.3
EFNA1	ENSG00000169242	ENST00000368407	1|155106544|155107333|1	hsa-miR-548x-3p	737 743	-0.065	725 744	154.00	716 744	0.0180075071799163	1|155107281|155107287|1	234.298	234.3:234.3:234.3:234.3:234.3:234.3
EFNA1	ENSG00000169242	ENST00000368407	1|155106544|155107333|1	hsa-miR-548x-3p	737 743	-0.065	725 744	154.00	718 746	0.00938816213596761	1|155107281|155107287|1	234.298	234.3:234.3:234.3:234.3:234.3:234.3
EFNA1	ENSG00000169242	ENST00000368407	1|155106544|155107333|1	hsa-miR-940	261 267	-0.248	248 268	141.00	240 268	0.0296636063446087	1|155106805|155106811|1	NaN	NA:NA:NA:NA:NA:NA
EFNA1	ENSG00000169242	ENST00000368407	1|155106544|155107333|1	hsa-miR-508-5p	733 739	-0.340	719 740	143.00	712 740	0.0429760645471281	1|155107277|155107283|1	342.798	451.3:451.3:451.3:234.3:234.3:234.3
EFNA1	ENSG00000169242	ENST00000368407	1|155106544|155107333|1	hsa-miR-548ah-3p	737 743	-0.084	723 744	162.00	716 744	0.0191527400409467	1|155107281|155107287|1	234.298	234.3:234.3:234.3:234.3:234.3:234.3
EFNA1	ENSG00000169242	ENST00000368407	1|155106544|155107333|1	hsa-miR-1185-2-3p	693 699	-0.178	679 700	141.00	672 700	0.0381781479391702	1|155107237|155107243|1	217.0	217.0:217.0:217.0:217.0:217.0:217.0
EFNA1	ENSG00000169242	ENST00000368407	1|155106544|155107333|1	hsa-miR-1185-1-3p	693 699	-0.178	678 700	143.00	672 700	0.0383981484321132	1|155107237|155107243|1	217.0	217.0:217.0:217.0:217.0:217.0:217.0
EFNA1	ENSG00000169242	ENST00000368407	1|155106544|155107333|1	hsa-miR-4436a	716 723	-0.393	702 723	162.00	695 723	0.0326480245157787	1|155107260|155107267|1	217.0	217.0:217.0:217.0:217.0:217.0:217.0:217.0
EFNA1	ENSG00000169242	ENST00000368407	1|155106544|155107333|1	hsa-miR-548aq-3p	737 743	-0.051	723 744	154.00	716 744	0.0179892304707368	1|155107281|155107287|1	234.298	234.3:234.3:234.3:234.3:234.3:234.3
EFNA1	ENSG00000169242	ENST00000368407	1|155106544|155107333|1	hsa-miR-548am-3p	737 743	-0.084	723 744	162.00	716 744	0.0191527400409467	1|155107281|155107287|1	234.298	234.3:234.3:234.3:234.3:234.3:234.3
EFNA1	ENSG00000169242	ENST00000368407	1|155106544|155107333|1	hsa-miR-1285-3p	390 397	-0.394	376 397	142.00	369 397	0.0303629544768389	1|155106934|155106941|1	235.429	NA:NA:NA:412.0:412.0:412.0:412.0
EFNA1	ENSG00000169242	ENST00000368407	1|155106544|155107333|1	hsa-miR-30c-1-3p	546 552	-0.189	532 553	156.00	525 553	0.00944676087258719	1|155107090|155107096|1	379.176	380.01:380.01:380.01:380.01:380.01:375.01
EFNA1	ENSG00000169242	ENST00000368407	1|155106544|155107333|1	hsa-miR-30c-1-3p	483 489	-0.079	469 490	154.00	462 490	0.00911934282180336	1|155107027|155107033|1	6008.385	6008.39:6008.39:6008.39:6008.39:6008.39:6008.39
EFNA1	ENSG00000169242	ENST00000368407	1|155106544|155107333|1	hsa-miR-5189-5p	390 397	-0.402	372 397	144.00	369 397	0.0351856790934189	1|155106934|155106941|1	235.429	NA:NA:NA:412.0:412.0:412.0:412.0
EFNA1	ENSG00000169242	ENST00000368407	1|155106544|155107333|1	hsa-miR-5683	499 505	-0.122	483 506	152.00	478 506	0.00570230983029575	1|155107043|155107049|1	4114.374	6008.39:6008.39:6008.39:6008.39:326.35:326.35
EFNA1	ENSG00000169242	ENST00000368407	1|155106544|155107333|1	hsa-miR-938	623 630	-0.312	609 630	159.00	602 630	0.0178434407975011	1|155107167|155107174|1	455.0	455.0:455.0:455.0:455.0:455.0:455.0:455.0
EFNA1	ENSG00000169242	ENST00000368407	1|155106544|155107333|1	hsa-miR-3173-5p	671 677	-0.244	657 678	153.00	645 673	0.0048814816368092	1|155107215|155107221|1	455.0	455.0:455.0:455.0:455.0:455.0:455.0
EFNA1	ENSG00000169242	ENST00000368407	1|155106544|155107333|1	hsa-miR-3173-5p	671 677	-0.244	657 678	153.00	650 678	0.033834945538477	1|155107215|155107221|1	455.0	455.0:455.0:455.0:455.0:455.0:455.0
EFNA1	ENSG00000169242	ENST00000368407	1|155106544|155107333|1	hsa-miR-1291	672 678	-0.188	656 679	147.00	651 679	0.0230493912271636	1|155107216|155107222|1	455.0	455.0:455.0:455.0:455.0:455.0:455.0
EFNA1	ENSG00000169242	ENST00000368407	1|155106544|155107333|1	hsa-miR-548aj-3p	737 743	-0.065	724 744	154.00	716 744	0.0180075071799163	1|155107281|155107287|1	234.298	234.3:234.3:234.3:234.3:234.3:234.3
EFNA1	ENSG00000169242	ENST00000368407	1|155106544|155107333|1	hsa-miR-548aj-3p	737 743	-0.065	724 744	154.00	718 746	0.00938816213596761	1|155107281|155107287|1	234.298	234.3:234.3:234.3:234.3:234.3:234.3
EFNA1	ENSG00000169242	ENST00000368407	1|155106544|155107333|1	hsa-miR-187-5p	525 531	-0.020	512 532	141.00	504 532	0.0205023450002805	1|155107069|155107075|1	376.433	358.4:377.4:377.4:377.4:384.01:384.01
EFNA1	ENSG00000169242	ENST00000368407	1|155106544|155107333|1	hsa-miR-3674	726 732	-0.178	712 733	156.00	705 733	0.0553529982642202	1|155107270|155107276|1	295.748	217.0:218.3:218.3:218.3:451.3:451.3
EFNA1	ENSG00000169242	ENST00000368407	1|155106544|155107333|1	hsa-miR-92a-2-5p	203 209	-0.201	188 210	151.00	182 210	0.0246927251465894	1|155106747|155106753|1	NaN	NA:NA:NA:NA:NA:NA
SLC1A1	ENSG00000106688	ENST00000262352	9|4585559|4587469|1	hsa-miR-4715-3p	908 914	-0.174	892 915	156.00	887 915	0.0179352938830731	9|4586467|4586473|1	NaN	NA:NA:NA:NA:NA:NA
SLC1A1	ENSG00000106688	ENST00000262352	9|4585559|4587469|1	hsa-miR-132-3p	1303 1309	-0.020	1289 1310	143.00	1282 1310	0.00846782766610184	9|4586862|4586868|1	44.0	44.0:44.0:44.0:44.0:44.0:44.0
SLC1A1	ENSG00000106688	ENST00000262352	9|4585559|4587469|1	hsa-miR-3652	505 512	-0.391	495 512	154.00	484 512	0.0520592294646223	9|4586064|4586071|1	NaN	NA:NA:NA:NA:NA:NA:NA
SLC1A1	ENSG00000106688	ENST00000262352	9|4585559|4587469|1	hsa-miR-26b-5p	754 761	-0.163	743 761	148.00	733 761	0.0402482512934919	9|4586313|4586320|1	22.0	22.0:22.0:22.0:22.0:22.0:22.0:22.0
SLC1A1	ENSG00000106688	ENST00000262352	9|4585559|4587469|1	hsa-miR-212-3p	1303 1309	-0.020	1289 1310	148.00	1282 1310	0.00917579785655795	9|4586862|4586868|1	44.0	44.0:44.0:44.0:44.0:44.0:44.0
SLC1A1	ENSG00000106688	ENST00000262352	9|4585559|4587469|1	hsa-miR-3662	1806 1812	-0.020	1790 1813	166.00	1785 1813	0.0209642165823486	9|4587365|4587371|1	NaN	NA:NA:NA:NA:NA:NA
SLC1A1	ENSG00000106688	ENST00000262352	9|4585559|4587469|1	hsa-miR-5011-5p	656 663	-0.030	661 681	154.00	653 681	0.012862961437108	9|4586220|4586222|1	NaN	24.81:24.81
SLC1A1	ENSG00000106688	ENST00000262352	9|4585559|4587469|1	hsa-miR-5011-5p	656 663	-0.030	661 681	154.00	639 667	0.0201461032323342	9|4586220|4586222|1	NaN	24.81:24.81
SLC1A1	ENSG00000106688	ENST00000262352	9|4585559|4587469|1	hsa-miR-5011-5p	656 663	-0.030	661 681	154.00	643 671	0.0171208585326068	9|4586220|4586222|1	NaN	24.81:24.81
SLC1A1	ENSG00000106688	ENST00000262352	9|4585559|4587469|1	hsa-miR-5011-5p	656 663	-0.030	661 681	154.00	635 663	0.00975325076749116	9|4586220|4586222|1	NaN	24.81:24.81
SLC1A1	ENSG00000106688	ENST00000262352	9|4585559|4587469|1	hsa-miR-5011-5p	656 663	-0.030	643 665	159.00	653 681	0.012862961437108	9|4586215|4586222|1	24.812	24.81:24.81:24.81:24.81:24.81:24.81:24.81
SLC1A1	ENSG00000106688	ENST00000262352	9|4585559|4587469|1	hsa-miR-5011-5p	656 663	-0.030	643 665	159.00	633 661	0.00323732777446267	9|4586215|4586222|1	24.812	24.81:24.81:24.81:24.81:24.81:24.81:24.81
SLC1A1	ENSG00000106688	ENST00000262352	9|4585559|4587469|1	hsa-miR-5011-5p	656 663	-0.030	643 665	159.00	639 667	0.0201461032323342	9|4586215|4586222|1	24.812	24.81:24.81:24.81:24.81:24.81:24.81:24.81
SLC1A1	ENSG00000106688	ENST00000262352	9|4585559|4587469|1	hsa-miR-5011-5p	656 663	-0.030	643 665	159.00	643 671	0.0171208585326068	9|4586215|4586222|1	24.812	24.81:24.81:24.81:24.81:24.81:24.81:24.81
SLC1A1	ENSG00000106688	ENST00000262352	9|4585559|4587469|1	hsa-miR-5011-5p	656 663	-0.030	643 665	159.00	635 663	0.00975325076749116	9|4586215|4586222|1	24.812	24.81:24.81:24.81:24.81:24.81:24.81:24.81
SLC1A1	ENSG00000106688	ENST00000262352	9|4585559|4587469|1	hsa-miR-5011-5p	674 680	-0.020	661 681	154.00	653 681	0.012862961437108	9|4586233|4586239|1	22.0	22.0:22.0:22.0:22.0:22.0:22.0
SLC1A1	ENSG00000106688	ENST00000262352	9|4585559|4587469|1	hsa-miR-5011-5p	666 672	-0.020	661 681	154.00	653 681	0.012862961437108	9|4586225|4586231|1	24.344	24.81:24.81:24.81:24.81:24.81:22.0
SLC1A1	ENSG00000106688	ENST00000262352	9|4585559|4587469|1	hsa-miR-5011-5p	666 672	-0.020	661 681	154.00	643 671	0.0171208585326068	9|4586225|4586231|1	24.344	24.81:24.81:24.81:24.81:24.81:22.0
SLC1A1	ENSG00000106688	ENST00000262352	9|4585559|4587469|1	hsa-miR-5011-5p	658 665	-0.030	661 681	154.00	653 681	0.012862961437108	9|4586220|4586224|1	24.812	24.81:24.81:24.81:24.81
SLC1A1	ENSG00000106688	ENST00000262352	9|4585559|4587469|1	hsa-miR-5011-5p	658 665	-0.030	661 681	154.00	639 667	0.0201461032323342	9|4586220|4586224|1	24.812	24.81:24.81:24.81:24.81
SLC1A1	ENSG00000106688	ENST00000262352	9|4585559|4587469|1	hsa-miR-5011-5p	658 665	-0.030	661 681	154.00	643 671	0.0171208585326068	9|4586220|4586224|1	24.812	24.81:24.81:24.81:24.81
SLC1A1	ENSG00000106688	ENST00000262352	9|4585559|4587469|1	hsa-miR-5011-5p	658 665	-0.030	661 681	154.00	635 663	0.00975325076749116	9|4586220|4586224|1	24.812	24.81:24.81:24.81:24.81
SLC1A1	ENSG00000106688	ENST00000262352	9|4585559|4587469|1	hsa-miR-5011-5p	658 665	-0.030	643 665	159.00	653 681	0.012862961437108	9|4586217|4586224|1	24.812	24.81:24.81:24.81:24.81:24.81:24.81:24.81
SLC1A1	ENSG00000106688	ENST00000262352	9|4585559|4587469|1	hsa-miR-5011-5p	658 665	-0.030	643 665	159.00	633 661	0.00323732777446267	9|4586217|4586224|1	24.812	24.81:24.81:24.81:24.81:24.81:24.81:24.81
SLC1A1	ENSG00000106688	ENST00000262352	9|4585559|4587469|1	hsa-miR-5011-5p	658 665	-0.030	643 665	159.00	639 667	0.0201461032323342	9|4586217|4586224|1	24.812	24.81:24.81:24.81:24.81:24.81:24.81:24.81
SLC1A1	ENSG00000106688	ENST00000262352	9|4585559|4587469|1	hsa-miR-5011-5p	658 665	-0.030	643 665	159.00	643 671	0.0171208585326068	9|4586217|4586224|1	24.812	24.81:24.81:24.81:24.81:24.81:24.81:24.81
SLC1A1	ENSG00000106688	ENST00000262352	9|4585559|4587469|1	hsa-miR-5011-5p	658 665	-0.030	643 665	159.00	635 663	0.00975325076749116	9|4586217|4586224|1	24.812	24.81:24.81:24.81:24.81:24.81:24.81:24.81
SLC1A1	ENSG00000106688	ENST00000262352	9|4585559|4587469|1	hsa-miR-5011-5p	660 667	-0.030	661 681	154.00	653 681	0.012862961437108	9|4586220|4586226|1	24.812	24.81:24.81:24.81:24.81:24.81:24.81
SLC1A1	ENSG00000106688	ENST00000262352	9|4585559|4587469|1	hsa-miR-5011-5p	660 667	-0.030	661 681	154.00	639 667	0.0201461032323342	9|4586220|4586226|1	24.812	24.81:24.81:24.81:24.81:24.81:24.81
SLC1A1	ENSG00000106688	ENST00000262352	9|4585559|4587469|1	hsa-miR-5011-5p	660 667	-0.030	661 681	154.00	643 671	0.0171208585326068	9|4586220|4586226|1	24.812	24.81:24.81:24.81:24.81:24.81:24.81
SLC1A1	ENSG00000106688	ENST00000262352	9|4585559|4587469|1	hsa-miR-5011-5p	660 667	-0.030	661 681	154.00	635 663	0.00975325076749116	9|4586220|4586226|1	24.812	24.81:24.81:24.81:24.81:24.81:24.81
SLC1A1	ENSG00000106688	ENST00000262352	9|4585559|4587469|1	hsa-miR-5011-5p	660 667	-0.030	643 665	159.00	653 681	0.012862961437108	9|4586219|4586224|1	24.812	24.81:24.81:24.81:24.81:24.81
SLC1A1	ENSG00000106688	ENST00000262352	9|4585559|4587469|1	hsa-miR-5011-5p	660 667	-0.030	643 665	159.00	639 667	0.0201461032323342	9|4586219|4586224|1	24.812	24.81:24.81:24.81:24.81:24.81
SLC1A1	ENSG00000106688	ENST00000262352	9|4585559|4587469|1	hsa-miR-5011-5p	660 667	-0.030	643 665	159.00	643 671	0.0171208585326068	9|4586219|4586224|1	24.812	24.81:24.81:24.81:24.81:24.81
SLC1A1	ENSG00000106688	ENST00000262352	9|4585559|4587469|1	hsa-miR-5011-5p	660 667	-0.030	643 665	159.00	635 663	0.00975325076749116	9|4586219|4586224|1	24.812	24.81:24.81:24.81:24.81:24.81
SLC1A1	ENSG00000106688	ENST00000262352	9|4585559|4587469|1	hsa-miR-5011-5p	662 669	-0.030	661 681	154.00	653 681	0.012862961437108	9|4586221|4586228|1	24.812	24.81:24.81:24.81:24.81:24.81:24.81:24.81
SLC1A1	ENSG00000106688	ENST00000262352	9|4585559|4587469|1	hsa-miR-5011-5p	662 669	-0.030	661 681	154.00	639 667	0.0201461032323342	9|4586221|4586228|1	24.812	24.81:24.81:24.81:24.81:24.81:24.81:24.81
SLC1A1	ENSG00000106688	ENST00000262352	9|4585559|4587469|1	hsa-miR-5011-5p	662 669	-0.030	661 681	154.00	643 671	0.0171208585326068	9|4586221|4586228|1	24.812	24.81:24.81:24.81:24.81:24.81:24.81:24.81
SLC1A1	ENSG00000106688	ENST00000262352	9|4585559|4587469|1	hsa-miR-5011-5p	662 669	-0.030	643 665	159.00	653 681	0.012862961437108	9|4586221|4586224|1	NaN	24.81:24.81:24.81
SLC1A1	ENSG00000106688	ENST00000262352	9|4585559|4587469|1	hsa-miR-5011-5p	662 669	-0.030	643 665	159.00	639 667	0.0201461032323342	9|4586221|4586224|1	NaN	24.81:24.81:24.81
SLC1A1	ENSG00000106688	ENST00000262352	9|4585559|4587469|1	hsa-miR-5011-5p	662 669	-0.030	643 665	159.00	643 671	0.0171208585326068	9|4586221|4586224|1	NaN	24.81:24.81:24.81
SLC1A1	ENSG00000106688	ENST00000262352	9|4585559|4587469|1	hsa-miR-5011-5p	664 671	-0.030	661 681	154.00	653 681	0.012862961437108	9|4586223|4586230|1	24.812	24.81:24.81:24.81:24.81:24.81:24.81:24.81
SLC1A1	ENSG00000106688	ENST00000262352	9|4585559|4587469|1	hsa-miR-5011-5p	664 671	-0.030	661 681	154.00	639 667	0.0201461032323342	9|4586223|4586230|1	24.812	24.81:24.81:24.81:24.81:24.81:24.81:24.81
SLC1A1	ENSG00000106688	ENST00000262352	9|4585559|4587469|1	hsa-miR-5011-5p	664 671	-0.030	661 681	154.00	643 671	0.0171208585326068	9|4586223|4586230|1	24.812	24.81:24.81:24.81:24.81:24.81:24.81:24.81
SLC1A1	ENSG00000106688	ENST00000262352	9|4585559|4587469|1	hsa-miR-5011-5p	664 671	-0.030	643 665	159.00	653 681	0.012862961437108	9|4586223|4586224|1	NaN	24.81
SLC1A1	ENSG00000106688	ENST00000262352	9|4585559|4587469|1	hsa-miR-5011-5p	664 671	-0.030	643 665	159.00	639 667	0.0201461032323342	9|4586223|4586224|1	NaN	24.81
SLC1A1	ENSG00000106688	ENST00000262352	9|4585559|4587469|1	hsa-miR-5011-5p	664 671	-0.030	643 665	159.00	643 671	0.0171208585326068	9|4586223|4586224|1	NaN	24.81
SLC1A1	ENSG00000106688	ENST00000262352	9|4585559|4587469|1	hsa-miR-5692a	683 689	-0.020	669 690	145.00	662 690	0.0221077518909243	9|4586242|4586248|1	22.0	22.0:22.0:22.0:22.0:22.0:22.0
SLC1A1	ENSG00000106688	ENST00000262352	9|4585559|4587469|1	hsa-miR-5692a	128 134	-0.020	114 135	140.00	107 135	0.0200915839940202	9|4585687|4585693|1	NaN	16.0:NA:NA:NA:NA:NA
SLC1A1	ENSG00000106688	ENST00000262352	9|4585559|4587469|1	hsa-miR-323b-3p	611 617	-0.151	597 618	145.00	590 618	0.0183030613552106	9|4586170|4586176|1	189.615	272.67:272.67:257.67:192.67:71.0:71.0
SLC1A1	ENSG00000106688	ENST00000262352	9|4585559|4587469|1	hsa-miR-4715-5p	1481 1487	-0.248	1467 1488	161.00	1460 1488	0.0344678483076594	9|4587040|4587046|1	44.0	44.0:44.0:44.0:44.0:44.0:44.0
SLC1A1	ENSG00000106688	ENST00000262352	9|4585559|4587469|1	hsa-miR-4461	1884 1891	-0.222	1869 1891	157.00	1863 1891	0.037427832665945	9|4587443|4587450|1	NaN	NA:NA:NA:NA:NA:NA:NA
SLC1A1	ENSG00000106688	ENST00000262352	9|4585559|4587469|1	hsa-miR-146b-5p	1397 1404	-0.295	1383 1404	166.00	1376 1404	0.0292615743314138	9|4586956|4586963|1	80.0	80.0:80.0:80.0:80.0:80.0:80.0:80.0
SLC1A1	ENSG00000106688	ENST00000262352	9|4585559|4587469|1	hsa-miR-146b-5p	743 749	-0.158	727 750	149.00	722 750	0.00756532847738207	9|4586302|4586308|1	22.0	22.0:22.0:22.0:22.0:22.0:22.0
SLC1A1	ENSG00000106688	ENST00000262352	9|4585559|4587469|1	hsa-miR-5004-3p	1446 1453	-0.292	1432 1453	150.00	1425 1453	0.020284458450123	9|4587005|4587012|1	59.429	80.0:80.0:80.0:44.0:44.0:44.0:44.0
SLC1A1	ENSG00000106688	ENST00000262352	9|4585559|4587469|1	hsa-miR-548a-3p	550 557	-0.089	537 557	142.00	529 557	0.0138998515817727	9|4586109|4586116|1	NaN	NA:NA:NA:NA:NA:NA:NA
SLC1A1	ENSG00000106688	ENST00000262352	9|4585559|4587469|1	hsa-miR-1295b-5p	229 235	-0.245	216 236	146.00	208 236	0.0335107133897659	9|4585788|4585794|1	NaN	NA:NA:NA:NA:NA:NA
SLC1A1	ENSG00000106688	ENST00000262352	9|4585559|4587469|1	hsa-miR-1295b-5p	163 169	-0.137	149 170	145.00	142 170	0.00965455707592609	9|4585722|4585728|1	NaN	NA:NA:NA:NA:NA:NA
SLC1A1	ENSG00000106688	ENST00000262352	9|4585559|4587469|1	hsa-miR-1295b-5p	163 169	-0.137	163 184	142.00	142 170	0.00965455707592609	9|4585722|4585728|1	NaN	NA:NA:NA:NA:NA:NA
SLC1A1	ENSG00000106688	ENST00000262352	9|4585559|4587469|1	hsa-miR-3187-3p	88 95	-0.404	75 95	145.00	67 95	0.025298668247486	9|4585647|4585654|1	16.0	16.0:16.0:16.0:16.0:16.0:16.0:16.0
SLC1A1	ENSG00000106688	ENST00000262352	9|4585559|4587469|1	hsa-miR-130a-5p	1641 1648	-0.219	1627 1648	156.00	1620 1648	0.0549832866621081	9|4587200|4587207|1	98.0	98.0:98.0:98.0:98.0:98.0:98.0:98.0
SLC1A1	ENSG00000106688	ENST00000262352	9|4585559|4587469|1	hsa-miR-1273d	1163 1169	-0.020	1146 1170	150.00	1142 1170	0.0102424468598789	9|4586722|4586728|1	8.0	8.0:8.0:8.0:8.0:8.0:8.0
SLC1A1	ENSG00000106688	ENST00000262352	9|4585559|4587469|1	hsa-miR-1291	1106 1112	-0.232	1090 1113	159.00	1085 1113	0.0442941813296475	9|4586665|4586671|1	NaN	NA:NA:NA:NA:NA:NA
SLC1A1	ENSG00000106688	ENST00000262352	9|4585559|4587469|1	hsa-miR-1297	754 761	-0.147	745 761	140.00	733 761	0.0389921544421132	9|4586313|4586320|1	22.0	22.0:22.0:22.0:22.0:22.0:22.0:22.0
SLC1A1	ENSG00000106688	ENST00000262352	9|4585559|4587469|1	hsa-miR-200c-3p	1557 1563	-0.023	1545 1564	144.00	1536 1564	0.00881090617083944	9|4587116|4587122|1	25.0	25.0:25.0:25.0:25.0:25.0:25.0
SLC1A1	ENSG00000106688	ENST00000262352	9|4585559|4587469|1	hsa-miR-200c-3p	1469 1475	-0.020	1454 1476	164.00	1448 1476	0.0161463860817247	9|4587028|4587034|1	44.0	44.0:44.0:44.0:44.0:44.0:44.0
SLC1A1	ENSG00000106688	ENST00000262352	9|4585559|4587469|1	hsa-miR-3135b	504 510	-0.232	489 511	144.00	483 511	0.0632523720867338	9|4586063|4586069|1	NaN	NA:NA:NA:NA:NA:NA
SLC1A1	ENSG00000106688	ENST00000262352	9|4585559|4587469|1	hsa-miR-488-5p	227 233	-0.202	214 234	175.00	206 234	0.0497518876863168	9|4585786|4585792|1	NaN	NA:NA:NA:NA:NA:NA
SLC1A1	ENSG00000106688	ENST00000262352	9|4585559|4587469|1	hsa-miR-4440	1229 1236	-0.587	1215 1236	164.00	1208 1236	0.0345495624448262	9|4586788|4586795|1	10.0	10.0:10.0:10.0:10.0:10.0:10.0:10.0
SLC1A1	ENSG00000106688	ENST00000262352	9|4585559|4587469|1	hsa-miR-4430	505 512	-0.380	494 512	152.00	484 512	0.0496317903228309	9|4586064|4586071|1	NaN	NA:NA:NA:NA:NA:NA:NA
SLC1A1	ENSG00000106688	ENST00000262352	9|4585559|4587469|1	hsa-miR-340-5p	434 440	-0.067	419 440	148.00	419 447	0.00418078305757338	9|4585993|4585999|1	NaN	NA:NA:NA:NA:NA:NA
SLC1A1	ENSG00000106688	ENST00000262352	9|4585559|4587469|1	hsa-miR-340-5p	434 440	-0.067	419 440	148.00	412 440	0.0138821559845906	9|4585993|4585999|1	NaN	NA:NA:NA:NA:NA:NA
SLC1A1	ENSG00000106688	ENST00000262352	9|4585559|4587469|1	hsa-miR-4729	1696 1703	-0.192	1683 1703	150.00	1675 1703	0.0384875192771376	9|4587255|4587262|1	NaN	NA:NA:NA:NA:NA:NA:NA
SLC1A1	ENSG00000106688	ENST00000262352	9|4585559|4587469|1	hsa-miR-548as-3p	232 239	-0.238	217 239	151.00	211 239	0.0216039379214805	9|4585791|4585798|1	NaN	NA:NA:NA:NA:NA:NA:NA
SLC1A1	ENSG00000106688	ENST00000262352	9|4585559|4587469|1	hsa-miR-548as-3p	347 353	-0.232	332 354	163.00	326 354	0.0432066514524775	9|4585906|4585912|1	NaN	NA:NA:NA:NA:NA:NA
SLC1A1	ENSG00000106688	ENST00000262352	9|4585559|4587469|1	hsa-miR-548as-3p	166 172	-0.020	152 173	147.00	145 173	0.014079146194025	9|4585725|4585731|1	NaN	NA:NA:NA:NA:NA:NA
SLC1A1	ENSG00000106688	ENST00000262352	9|4585559|4587469|1	hsa-miR-765	1288 1294	-0.193	1278 1298	158.00	1270 1298	0.00765364621737868	9|4586847|4586853|1	44.0	44.0:44.0:44.0:44.0:44.0:44.0
SLC1A1	ENSG00000106688	ENST00000262352	9|4585559|4587469|1	hsa-miR-765	1288 1294	-0.193	1278 1298	158.00	1267 1295	0.0118952752305244	9|4586847|4586853|1	44.0	44.0:44.0:44.0:44.0:44.0:44.0
SLC1A1	ENSG00000106688	ENST00000262352	9|4585559|4587469|1	hsa-miR-765	1291 1298	-0.140	1278 1298	158.00	1270 1298	0.00765364621737868	9|4586850|4586857|1	44.0	44.0:44.0:44.0:44.0:44.0:44.0:44.0
SLC1A1	ENSG00000106688	ENST00000262352	9|4585559|4587469|1	hsa-miR-765	1291 1298	-0.140	1278 1298	158.00	1267 1295	0.0118952752305244	9|4586850|4586857|1	44.0	44.0:44.0:44.0:44.0:44.0:44.0:44.0
SLC1A1	ENSG00000106688	ENST00000262352	9|4585559|4587469|1	hsa-miR-876-5p	1444 1451	-0.349	1429 1451	158.00	1423 1451	0.0336265774726063	9|4587003|4587010|1	69.714	80.0:80.0:80.0:80.0:80.0:44.0:44.0
SLC1A1	ENSG00000106688	ENST00000262352	9|4585559|4587469|1	hsa-miR-4699-3p	1626 1633	-0.224	1610 1633	145.00	1605 1633	0.0167672308143787	9|4587185|4587192|1	98.0	98.0:98.0:98.0:98.0:98.0:98.0:98.0
SLC1A1	ENSG00000106688	ENST00000262352	9|4585559|4587469|1	hsa-miR-4699-3p	1221 1227	-0.020	1207 1228	172.00	1200 1228	0.00483974576761428	9|4586780|4586786|1	NaN	NA:NA:NA:10.0:10.0:10.0
SLC1A1	ENSG00000106688	ENST00000262352	9|4585559|4587469|1	hsa-miR-3167	1444 1451	-0.367	1427 1451	163.00	1423 1451	0.0286913037191969	9|4587003|4587010|1	69.714	80.0:80.0:80.0:80.0:80.0:44.0:44.0
SLC1A1	ENSG00000106688	ENST00000262352	9|4585559|4587469|1	hsa-miR-4762-5p	937 944	-0.030	924 944	147.00	916 944	0.0043927378714813	9|4586496|4586503|1	NaN	NA:NA:NA:NA:NA:NA:NA
SLC1A1	ENSG00000106688	ENST00000262352	9|4585559|4587469|1	hsa-miR-509-5p	1466 1473	-0.294	1452 1473	162.00	1445 1473	0.0721931511586016	9|4587025|4587032|1	44.0	44.0:44.0:44.0:44.0:44.0:44.0:44.0
SLC1A1	ENSG00000106688	ENST00000262352	9|4585559|4587469|1	hsa-miR-4302	1840 1846	-0.155	1831 1847	142.00	1819 1847	0.0177864194486304	9|4587399|4587405|1	NaN	NA:NA:NA:NA:NA:NA
SLC1A1	ENSG00000106688	ENST00000262352	9|4585559|4587469|1	hsa-miR-4766-3p	1664 1670	-0.227	1649 1671	148.00	1643 1671	0.0266523974262127	9|4587223|4587229|1	98.0	98.0:98.0:98.0:98.0:98.0:98.0
SLC1A1	ENSG00000106688	ENST00000262352	9|4585559|4587469|1	hsa-miR-5696	1697 1704	-0.148	1685 1704	148.00	1676 1704	0.0224458051895279	9|4587256|4587263|1	NaN	NA:NA:NA:NA:NA:NA:NA
SLC1A1	ENSG00000106688	ENST00000262352	9|4585559|4587469|1	hsa-miR-193a-3p	1072 1079	-0.428	1058 1079	145.00	1051 1079	0.013184259251829	9|4586631|4586638|1	16.0	16.0:16.0:16.0:16.0:16.0:16.0:16.0
SLC1A1	ENSG00000106688	ENST00000262352	9|4585559|4587469|1	hsa-miR-548f-3p	550 557	-0.078	539 557	159.00	529 557	0.019256176450289	9|4586109|4586116|1	NaN	NA:NA:NA:NA:NA:NA:NA
SLC1A1	ENSG00000106688	ENST00000262352	9|4585559|4587469|1	hsa-miR-1270	502 508	-0.174	486 509	159.00	481 509	0.0191567196402083	9|4586061|4586067|1	NaN	NA:NA:NA:NA:NA:NA
SLC1A1	ENSG00000106688	ENST00000262352	9|4585559|4587469|1	hsa-miR-4519	61 67	-0.212	51 68	140.00	40 68	0.0169925541939868	9|4585620|4585626|1	NaN	NA:NA:NA:NA:NA:NA
SLC1A1	ENSG00000106688	ENST00000262352	9|4585559|4587469|1	hsa-miR-4519	1842 1848	-0.211	1832 1849	143.00	1821 1849	0.0528552263983224	9|4587401|4587407|1	NaN	NA:NA:NA:NA:NA:NA
SLC1A1	ENSG00000106688	ENST00000262352	9|4585559|4587469|1	hsa-miR-4770	51 58	-0.160	41 58	152.00	30 58	0.0343358777429068	9|4585610|4585617|1	NaN	NA:NA:NA:NA:NA:NA:NA
SLC1A1	ENSG00000106688	ENST00000262352	9|4585559|4587469|1	hsa-miR-3936	1741 1748	-0.328	1727 1748	143.00	1720 1748	0.02850795507432	9|4587300|4587307|1	NaN	NA:NA:NA:NA:NA:NA:NA
SLC1A1	ENSG00000106688	ENST00000262352	9|4585559|4587469|1	hsa-miR-516b-5p	122 128	-0.187	108 129	151.00	101 129	0.0329672320237761	9|4585681|4585687|1	16.0	16.0:16.0:16.0:16.0:16.0:16.0
SLC1A1	ENSG00000106688	ENST00000262352	9|4585559|4587469|1	hsa-miR-205-3p	1442 1448	-0.020	1427 1449	169.00	1421 1449	0.0206433473537751	9|4587001|4587007|1	80.0	80.0:80.0:80.0:80.0:80.0:80.0
SLC1A1	ENSG00000106688	ENST00000262352	9|4585559|4587469|1	hsa-miR-205-3p	1576 1582	-0.020	1562 1583	148.00	1555 1583	0.020360142216201	9|4587135|4587141|1	NaN	NA:NA:NA:NA:NA:NA
SLC1A1	ENSG00000106688	ENST00000262352	9|4585559|4587469|1	hsa-miR-369-3p	888 894	-0.020	875 895	159.00	867 895	0.00754251859384579	9|4586447|4586453|1	NaN	NA:NA:NA:NA:NA:NA
SLC1A1	ENSG00000106688	ENST00000262352	9|4585559|4587469|1	hsa-miR-4418	1466 1473	-0.315	1456 1473	146.00	1445 1473	0.026856305485888	9|4587025|4587032|1	44.0	44.0:44.0:44.0:44.0:44.0:44.0:44.0
SLC1A1	ENSG00000106688	ENST00000262352	9|4585559|4587469|1	hsa-miR-3672	1882 1889	-0.368	1867 1889	160.00	1861 1889	0.0270816020974617	9|4587441|4587448|1	NaN	NA:NA:NA:NA:NA:NA:NA
SLC1A1	ENSG00000106688	ENST00000262352	9|4585559|4587469|1	hsa-miR-485-5p	1829 1835	-0.200	1813 1836	147.00	1808 1836	0.0304295668305894	9|4587388|4587394|1	NaN	NA:NA:NA:NA:NA:NA
SLC1A1	ENSG00000106688	ENST00000262352	9|4585559|4587469|1	hsa-miR-3678-3p	970 976	-0.104	956 977	166.00	949 977	0.00798232192897949	9|4586529|4586535|1	NaN	NA:NA:NA:NA:NA:NA
SLC1A1	ENSG00000106688	ENST00000262352	9|4585559|4587469|1	hsa-miR-509-3-5p	1466 1473	-0.286	1450 1473	161.00	1445 1473	0.0798931581812942	9|4587025|4587032|1	44.0	44.0:44.0:44.0:44.0:44.0:44.0:44.0
SLC1A1	ENSG00000106688	ENST00000262352	9|4585559|4587469|1	hsa-miR-23b-3p	1641 1648	-0.253	1630 1648	152.00	1620 1648	0.0383633077786157	9|4587200|4587207|1	98.0	98.0:98.0:98.0:98.0:98.0:98.0:98.0
SLC1A1	ENSG00000106688	ENST00000262352	9|4585559|4587469|1	hsa-miR-374a-5p	1379 1385	-0.020	1362 1386	150.00	1358 1386	0.00832078997548654	9|4586938|4586944|1	80.0	80.0:80.0:80.0:80.0:80.0:80.0
SLC1A1	ENSG00000106688	ENST00000262352	9|4585559|4587469|1	hsa-miR-1912	229 235	-0.281	215 236	151.00	208 236	0.0145719625094377	9|4585788|4585794|1	NaN	NA:NA:NA:NA:NA:NA
SLC1A1	ENSG00000106688	ENST00000262352	9|4585559|4587469|1	hsa-miR-1912	163 169	-0.151	147 170	163.00	142 170	0.0149578307809289	9|4585722|4585728|1	NaN	NA:NA:NA:NA:NA:NA
SLC1A1	ENSG00000106688	ENST00000262352	9|4585559|4587469|1	hsa-miR-146a-5p	1397 1404	-0.295	1383 1404	164.00	1376 1404	0.0246236222953004	9|4586956|4586963|1	80.0	80.0:80.0:80.0:80.0:80.0:80.0:80.0
SLC1A1	ENSG00000106688	ENST00000262352	9|4585559|4587469|1	hsa-miR-146a-5p	743 749	-0.158	725 750	146.00	722 750	0.00777946176696075	9|4586302|4586308|1	22.0	22.0:22.0:22.0:22.0:22.0:22.0
SLC1A1	ENSG00000106688	ENST00000262352	9|4585559|4587469|1	hsa-miR-4260	1756 1762	-0.182	1744 1763	146.00	1735 1763	0.0273620312561221	9|4587315|4587321|1	NaN	NA:NA:NA:NA:NA:NA
SLC1A1	ENSG00000106688	ENST00000262352	9|4585559|4587469|1	hsa-miR-885-5p	297 304	-0.292	284 304	146.00	276 304	0.0283650889291477	9|4585856|4585863|1	NaN	NA:NA:NA:NA:NA:NA:NA
SLC1A1	ENSG00000106688	ENST00000262352	9|4585559|4587469|1	hsa-miR-26a-5p	754 761	-0.163	742 761	152.00	733 761	0.0407638463509284	9|4586313|4586320|1	22.0	22.0:22.0:22.0:22.0:22.0:22.0:22.0
SLC1A1	ENSG00000106688	ENST00000262352	9|4585559|4587469|1	hsa-miR-4282	1647 1653	-0.010	1636 1653	140.00	1625 1653	0.0204108593120637	9|4587206|4587212|1	98.0	98.0:98.0:98.0:98.0:98.0:98.0
SLC1A1	ENSG00000106688	ENST00000262352	9|4585559|4587469|1	hsa-miR-4282	381 387	-0.020	371 388	160.00	360 388	0.0173061041482746	9|4585940|4585946|1	NaN	NA:NA:NA:NA:NA:NA
SLC1A1	ENSG00000106688	ENST00000262352	9|4585559|4587469|1	hsa-miR-4422	318 324	-0.020	305 325	140.00	297 325	0.0107274801208401	9|4585877|4585883|1	7.0	7.0:7.0:7.0:7.0:7.0:7.0
SLC1A1	ENSG00000106688	ENST00000262352	9|4585559|4587469|1	hsa-miR-4703-5p	1663 1670	-0.321	1645 1670	141.00	1642 1670	0.0331625834533761	9|4587222|4587229|1	98.0	98.0:98.0:98.0:98.0:98.0:98.0:98.0
SLC1A1	ENSG00000106688	ENST00000262352	9|4585559|4587469|1	hsa-miR-432-5p	902 908	-0.186	886 909	155.00	881 909	0.0155909521316055	9|4586461|4586467|1	NaN	NA:NA:NA:NA:NA:NA
SLC1A1	ENSG00000106688	ENST00000262352	9|4585559|4587469|1	hsa-miR-4528	443 449	-0.092	428 450	154.00	422 450	0.0152808154486554	9|4586002|4586008|1	NaN	NA:NA:NA:NA:NA:NA
SLC1A1	ENSG00000106688	ENST00000262352	9|4585559|4587469|1	hsa-miR-15b-3p	1634 1641	-0.375	1620 1641	179.00	1613 1641	0.0442893299943523	9|4587193|4587200|1	98.0	98.0:98.0:98.0:98.0:98.0:98.0:98.0
SLC1A1	ENSG00000106688	ENST00000262352	9|4585559|4587469|1	hsa-miR-143-3p	51 58	-0.176	38 58	141.00	30 58	0.0296683113872501	9|4585610|4585617|1	NaN	NA:NA:NA:NA:NA:NA:NA
SLC1A1	ENSG00000106688	ENST00000262352	9|4585559|4587469|1	hsa-miR-126-5p	760 766	-0.039	750 769	141.00	738 766	0.00571383831923173	9|4586319|4586325|1	22.0	22.0:22.0:22.0:22.0:22.0:22.0
SLC1A1	ENSG00000106688	ENST00000262352	9|4585559|4587469|1	hsa-miR-23a-3p	1641 1648	-0.253	1630 1648	147.00	1620 1648	0.0364415922609291	9|4587200|4587207|1	98.0	98.0:98.0:98.0:98.0:98.0:98.0:98.0
SLC1A1	ENSG00000106688	ENST00000262352	9|4585559|4587469|1	hsa-miR-4760-5p	1687 1694	-0.360	1673 1694	142.00	1666 1694	0.0536001449853515	9|4587246|4587253|1	77.0	77.0:77.0:77.0:77.0:77.0:77.0:77.0
SLC1A1	ENSG00000106688	ENST00000262352	9|4585559|4587469|1	hsa-miR-3663-5p	527 533	-0.108	514 534	145.00	506 534	0.0223317856619239	9|4586086|4586092|1	NaN	NA:NA:NA:NA:NA:NA
SLC1A1	ENSG00000106688	ENST00000262352	9|4585559|4587469|1	hsa-miR-23c	1641 1648	-0.253	1629 1648	160.00	1620 1648	0.0399773586635806	9|4587200|4587207|1	98.0	98.0:98.0:98.0:98.0:98.0:98.0:98.0
SLC1A1	ENSG00000106688	ENST00000262352	9|4585559|4587469|1	hsa-miR-1277-5p	675 681	-0.078	659 682	190.00	654 682	0.0264753191253927	9|4586234|4586240|1	22.0	22.0:22.0:22.0:22.0:22.0:22.0
SLC1A1	ENSG00000106688	ENST00000262352	9|4585559|4587469|1	hsa-miR-1277-5p	656 667	NULL	659 682	190.00	654 682	0.0264753191253927	9|4586218|4586226|1	24.812	24.81:24.81:24.81:24.81:24.81:24.81:24.81:24.81
SLC1A1	ENSG00000106688	ENST00000262352	9|4585559|4587469|1	hsa-miR-1277-5p	656 667	NULL	659 682	190.00	646 674	0.00433497928422331	9|4586218|4586226|1	24.812	24.81:24.81:24.81:24.81:24.81:24.81:24.81:24.81
SLC1A1	ENSG00000106688	ENST00000262352	9|4585559|4587469|1	hsa-miR-1277-5p	656 667	NULL	659 682	190.00	644 672	0.00572577941474246	9|4586218|4586226|1	24.812	24.81:24.81:24.81:24.81:24.81:24.81:24.81:24.81
SLC1A1	ENSG00000106688	ENST00000262352	9|4585559|4587469|1	hsa-miR-1277-5p	656 667	NULL	641 666	145.00	654 682	0.0264753191253927	9|4586215|4586225|1	24.812	24.81:24.81:24.81:24.81:24.81:24.81:24.81:24.81:24.81:24.81
SLC1A1	ENSG00000106688	ENST00000262352	9|4585559|4587469|1	hsa-miR-1277-5p	656 667	NULL	641 666	145.00	646 674	0.00433497928422331	9|4586215|4586225|1	24.812	24.81:24.81:24.81:24.81:24.81:24.81:24.81:24.81:24.81:24.81
SLC1A1	ENSG00000106688	ENST00000262352	9|4585559|4587469|1	hsa-miR-1277-5p	656 667	NULL	641 666	145.00	644 672	0.00572577941474246	9|4586215|4586225|1	24.812	24.81:24.81:24.81:24.81:24.81:24.81:24.81:24.81:24.81:24.81
SLC1A1	ENSG00000106688	ENST00000262352	9|4585559|4587469|1	hsa-miR-1277-5p	656 668	NULL	659 682	190.00	654 682	0.0264753191253927	9|4586218|4586227|1	24.812	24.81:24.81:24.81:24.81:24.81:24.81:24.81:24.81:24.81
SLC1A1	ENSG00000106688	ENST00000262352	9|4585559|4587469|1	hsa-miR-1277-5p	656 668	NULL	659 682	190.00	646 674	0.00433497928422331	9|4586218|4586227|1	24.812	24.81:24.81:24.81:24.81:24.81:24.81:24.81:24.81:24.81
SLC1A1	ENSG00000106688	ENST00000262352	9|4585559|4587469|1	hsa-miR-1277-5p	656 668	NULL	659 682	190.00	644 672	0.00572577941474246	9|4586218|4586227|1	24.812	24.81:24.81:24.81:24.81:24.81:24.81:24.81:24.81:24.81
SLC1A1	ENSG00000106688	ENST00000262352	9|4585559|4587469|1	hsa-miR-1277-5p	656 668	NULL	641 666	145.00	654 682	0.0264753191253927	9|4586215|4586225|1	24.812	24.81:24.81:24.81:24.81:24.81:24.81:24.81:24.81:24.81:24.81
SLC1A1	ENSG00000106688	ENST00000262352	9|4585559|4587469|1	hsa-miR-1277-5p	656 668	NULL	641 666	145.00	646 674	0.00433497928422331	9|4586215|4586225|1	24.812	24.81:24.81:24.81:24.81:24.81:24.81:24.81:24.81:24.81:24.81
SLC1A1	ENSG00000106688	ENST00000262352	9|4585559|4587469|1	hsa-miR-1277-5p	656 668	NULL	641 666	145.00	644 672	0.00572577941474246	9|4586215|4586225|1	24.812	24.81:24.81:24.81:24.81:24.81:24.81:24.81:24.81:24.81:24.81
SLC1A1	ENSG00000106688	ENST00000262352	9|4585559|4587469|1	hsa-miR-548ar-3p	550 557	-0.092	540 557	148.00	529 557	0.0247005517411537	9|4586109|4586116|1	NaN	NA:NA:NA:NA:NA:NA:NA
SLC1A1	ENSG00000106688	ENST00000262352	9|4585559|4587469|1	hsa-miR-4753-3p	309 316	-0.134	295 316	153.00	288 316	0.0239735350640253	9|4585868|4585875|1	7.0	7.0:7.0:7.0:7.0:7.0:7.0:7.0
SLC1A1	ENSG00000106688	ENST00000262352	9|4585559|4587469|1	hsa-miR-4753-3p	74 81	-0.216	58 81	163.00	53 81	0.0324560254559594	9|4585633|4585640|1	16.0	16.0:16.0:16.0:16.0:16.0:16.0:16.0
SLC1A1	ENSG00000106688	ENST00000262352	9|4585559|4587469|1	hsa-miR-4753-3p	1860 1867	-0.187	1846 1867	146.00	1839 1867	0.0401189264045773	9|4587419|4587426|1	NaN	NA:NA:NA:NA:NA:NA:NA
SLC1A1	ENSG00000106688	ENST00000262352	9|4585559|4587469|1	hsa-miR-200b-3p	1557 1563	-0.023	1543 1564	145.00	1536 1564	0.00881090617083944	9|4587116|4587122|1	25.0	25.0:25.0:25.0:25.0:25.0:25.0
SLC1A1	ENSG00000106688	ENST00000262352	9|4585559|4587469|1	hsa-miR-200b-3p	1469 1475	-0.020	1455 1476	156.00	1448 1476	0.0154462179154344	9|4587028|4587034|1	44.0	44.0:44.0:44.0:44.0:44.0:44.0
SLC1A1	ENSG00000106688	ENST00000262352	9|4585559|4587469|1	hsa-miR-345-5p	1814 1820	-0.162	1800 1821	148.00	1793 1821	0.0300309338364193	9|4587373|4587379|1	NaN	NA:NA:NA:NA:NA:NA
SLC1A1	ENSG00000106688	ENST00000262352	9|4585559|4587469|1	hsa-miR-4503	1417 1423	-0.158	1403 1424	150.00	1396 1424	0.0142627307513093	9|4586976|4586982|1	80.0	80.0:80.0:80.0:80.0:80.0:80.0
SLC1A1	ENSG00000106688	ENST00000262352	9|4585559|4587469|1	hsa-miR-4503	64 70	-0.090	50 71	145.00	43 71	0.0129732540693	9|4585623|4585629|1	NaN	NA:NA:NA:NA:NA:NA
SLC1A1	ENSG00000106688	ENST00000262352	9|4585559|4587469|1	hsa-miR-2467-3p	1342 1348	-0.238	1328 1349	144.00	1321 1349	0.025762673027928	9|4586901|4586907|1	66.0	50.0:50.0:50.0:86.0:80.0:80.0
SLC1A1	ENSG00000106688	ENST00000262352	9|4585559|4587469|1	hsa-miR-2467-3p	1342 1348	-0.238	1328 1349	144.00	1333 1361	0.00272568679115892	9|4586901|4586907|1	66.0	50.0:50.0:50.0:86.0:80.0:80.0
SLC1A1	ENSG00000106688	ENST00000262352	9|4585559|4587469|1	hsa-miR-4424	1850 1857	-0.197	1836 1857	145.00	1829 1857	0.028217664826069	9|4587409|4587416|1	NaN	NA:NA:NA:NA:NA:NA:NA
SLC1A1	ENSG00000106688	ENST00000262352	9|4585559|4587469|1	hsa-miR-337-3p	1676 1683	-0.400	1660 1683	143.00	1655 1683	0.0311279407805898	9|4587235|4587242|1	98.0	98.0:98.0:98.0:98.0:98.0:98.0:98.0
SLC1A1	ENSG00000106688	ENST00000262352	9|4585559|4587469|1	hsa-miR-586	446 452	-0.194	431 453	166.00	425 453	0.0124540015404241	9|4586005|4586011|1	NaN	NA:NA:NA:NA:NA:NA
SLC1A1	ENSG00000106688	ENST00000262352	9|4585559|4587469|1	hsa-miR-4499	1880 1886	-0.204	1870 1887	153.00	1859 1887	0.0279205533999111	9|4587439|4587445|1	NaN	NA:NA:NA:NA:NA:NA
SLC1A1	ENSG00000106688	ENST00000262352	9|4585559|4587469|1	hsa-miR-130b-5p	308 315	-0.217	293 315	144.00	287 315	0.01859583706465	9|4585867|4585874|1	7.0	7.0:7.0:7.0:7.0:7.0:7.0:7.0
SLC1A1	ENSG00000106688	ENST00000262352	9|4585559|4587469|1	hsa-miR-873-3p	1881 1888	-0.380	1867 1888	145.00	1860 1888	0.061423348525537	9|4587440|4587447|1	NaN	NA:NA:NA:NA:NA:NA:NA
SLC1A1	ENSG00000106688	ENST00000262352	9|4585559|4587469|1	hsa-miR-942-5p	1862 1869	-0.254	1848 1869	155.00	1841 1869	0.0252435745451348	9|4587421|4587428|1	NaN	NA:NA:NA:NA:NA:NA:NA
GADD45A	ENSG00000116717	ENST00000370986	1|68153458|68154021|1	hsa-miR-655-3p	272 279	-0.435	258 279	170.00	251 279	0.0634647593057057	1|68153730|68153737|1	NaN	NA:NA:NA:NA:NA:NA:NA
GADD45A	ENSG00000116717	ENST00000370986	1|68153458|68154021|1	hsa-miR-647	334 340	-0.415	323 341	157.00	313 341	0.026285899899188	1|68153792|68153798|1	NaN	NA:NA:NA:NA:NA:NA
GADD45A	ENSG00000116717	ENST00000370986	1|68153458|68154021|1	hsa-miR-518a-5p	166 172	-0.170	154 173	140.00	145 173	0.0477798709349373	1|68153624|68153630|1	0.058	0.06:0.06:0.06:0.06:0.06:0.06
GADD45A	ENSG00000116717	ENST00000370986	1|68153458|68154021|1	hsa-miR-4703-3p	132 139	-0.494	117 139	153.00	111 139	0.0522426800919397	1|68153590|68153597|1	13.354	12.08:12.08:12.08:12.06:12.06:12.06:21.06
GADD45A	ENSG00000116717	ENST00000370986	1|68153458|68154021|1	hsa-miR-5582-3p	451 458	-0.374	437 458	155.00	430 458	0.0688661938950161	1|68153909|68153916|1	7.0	7.0:7.0:7.0:7.0:7.0:7.0:7.0
GADD45A	ENSG00000116717	ENST00000370986	1|68153458|68154021|1	hsa-miR-5582-3p	39 45	-0.152	26 46	154.00	18 46	0.00756961721878667	1|68153497|68153503|1	15.0	21.0:9.0:9.0:9.0:21.0:21.0
GADD45A	ENSG00000116717	ENST00000370986	1|68153458|68154021|1	hsa-miR-502-5p	91 97	-0.395	79 98	156.00	70 98	0.0485850612048954	1|68153549|68153555|1	54.764	54.76:54.76:54.76:54.76:54.76:54.76
GADD45A	ENSG00000116717	ENST00000370986	1|68153458|68154021|1	hsa-miR-548aq-3p	40 46	-0.115	25 47	158.00	19 47	0.0225403272555397	1|68153498|68153504|1	15.0	9.0:9.0:9.0:21.0:21.0:21.0
GADD45A	ENSG00000116717	ENST00000370986	1|68153458|68154021|1	hsa-miR-302d-5p	318 324	-0.276	304 325	151.00	297 325	0.0359327939972313	1|68153776|68153782|1	22.5	27.0:27.0:27.0:27.0:27.0:NA
GADD45A	ENSG00000116717	ENST00000370986	1|68153458|68154021|1	hsa-miR-548am-3p	40 46	-0.115	25 47	166.00	19 47	0.0257525038590546	1|68153498|68153504|1	15.0	9.0:9.0:9.0:21.0:21.0:21.0
GADD45A	ENSG00000116717	ENST00000370986	1|68153458|68154021|1	hsa-miR-302c-5p	316 323	-0.371	302 323	141.00	295 323	0.0429588373730546	1|68153774|68153781|1	27.0	27.0:27.0:27.0:27.0:27.0:27.0:27.0
GADD45A	ENSG00000116717	ENST00000370986	1|68153458|68154021|1	hsa-miR-4517	399 405	-0.164	381 406	161.00	378 406	0.0275094480567161	1|68153857|68153863|1	NaN	NA:NA:NA:NA:NA:NA
GADD45A	ENSG00000116717	ENST00000370986	1|68153458|68154021|1	hsa-miR-4517	399 405	-0.164	381 406	161.00	391 419	0.0134706000703008	1|68153857|68153863|1	NaN	NA:NA:NA:NA:NA:NA
GADD45A	ENSG00000116717	ENST00000370986	1|68153458|68154021|1	hsa-miR-1226-5p	366 373	-0.627	348 373	169.00	345 373	0.0849310843818433	1|68153824|68153831|1	NaN	NA:NA:NA:NA:NA:NA:NA
GADD45A	ENSG00000116717	ENST00000370986	1|68153458|68154021|1	hsa-miR-302b-5p	318 324	-0.276	306 325	153.00	297 325	0.0319422508700924	1|68153776|68153782|1	22.5	27.0:27.0:27.0:27.0:27.0:NA
GADD45A	ENSG00000116717	ENST00000370986	1|68153458|68154021|1	hsa-miR-548m	51 57	-0.242	38 58	155.00	30 58	0.0482968973442623	1|68153509|68153515|1	65.977	66.64:66.64:65.64:65.64:65.64:65.64
GADD45A	ENSG00000116717	ENST00000370986	1|68153458|68154021|1	hsa-miR-500a-5p	93 100	-0.409	79 100	158.00	72 100	0.0535433206759044	1|68153551|68153558|1	49.05	54.76:54.76:54.76:54.76:54.76:34.76:34.76
GADD45A	ENSG00000116717	ENST00000370986	1|68153458|68154021|1	hsa-miR-659-3p	23 30	-0.660	9 30	150.00	2 30	0.0623620029959681	1|68153481|68153488|1	21.0	21.0:21.0:21.0:21.0:21.0:21.0:21.0
GADD45A	ENSG00000116717	ENST00000370986	1|68153458|68154021|1	hsa-miR-4711-5p	107 113	-0.322	92 114	140.00	86 114	0.0102973916059196	1|68153565|68153571|1	3.822	3.82:3.82:3.82:3.82:3.82:3.82
GADD45A	ENSG00000116717	ENST00000370986	1|68153458|68154021|1	hsa-miR-4711-5p	86 93	-0.627	92 114	140.00	86 114	0.0102973916059196	1|68153550|68153551|1	NaN	54.76
GADD45A	ENSG00000116717	ENST00000370986	1|68153458|68154021|1	hsa-miR-4711-5p	86 93	-0.627	71 93	141.00	65 93	0.0521124645167457	1|68153544|68153551|1	59.596	79.64:63.0:63.0:51.0:51.0:54.76:54.76
GADD45A	ENSG00000116717	ENST00000370986	1|68153458|68154021|1	hsa-miR-4711-5p	86 93	-0.627	71 93	141.00	86 114	0.0102973916059196	1|68153544|68153551|1	59.596	79.64:63.0:63.0:51.0:51.0:54.76:54.76
GADD45A	ENSG00000116717	ENST00000370986	1|68153458|68154021|1	hsa-miR-3616-3p	365 372	-0.665	350 372	149.00	344 372	0.0690292223075117	1|68153823|68153830|1	NaN	NA:NA:NA:NA:NA:NA:NA
GADD45A	ENSG00000116717	ENST00000370986	1|68153458|68154021|1	hsa-miR-548ae-3p	40 46	-0.115	26 47	158.00	19 47	0.0234804160114539	1|68153498|68153504|1	15.0	9.0:9.0:9.0:21.0:21.0:21.0
GADD45A	ENSG00000116717	ENST00000370986	1|68153458|68154021|1	hsa-miR-3667-3p	258 265	-0.588	246 265	161.00	237 265	0.0279015103978383	1|68153716|68153723|1	NaN	NA:NA:NA:NA:NA:NA:NA
GADD45A	ENSG00000116717	ENST00000370986	1|68153458|68154021|1	hsa-miR-3162-5p	77 83	-0.369	62 84	160.00	56 84	0.0483489267417418	1|68153535|68153541|1	103.644	103.64:103.64:103.64:103.64:103.64:103.64
GADD45A	ENSG00000116717	ENST00000370986	1|68153458|68154021|1	hsa-miR-524-5p	54 60	-0.155	40 61	147.00	33 61	0.0350463107446001	1|68153512|68153518|1	65.644	65.64:65.64:65.64:65.64:65.64:65.64
GADD45A	ENSG00000116717	ENST00000370986	1|68153458|68154021|1	hsa-miR-520d-5p	54 60	-0.122	42 61	147.00	33 61	0.0320681409488506	1|68153512|68153518|1	65.644	65.64:65.64:65.64:65.64:65.64:65.64
GADD45A	ENSG00000116717	ENST00000370986	1|68153458|68154021|1	hsa-miR-362-5p	92 98	-0.322	79 99	149.00	71 99	0.0381895239907734	1|68153550|68153556|1	54.764	54.76:54.76:54.76:54.76:54.76:54.76
GADD45A	ENSG00000116717	ENST00000370986	1|68153458|68154021|1	hsa-miR-4775	238 244	-0.088	225 245	157.00	217 245	0.0263593665431487	1|68153696|68153702|1	NaN	NA:NA:NA:NA:NA:NA
GADD45A	ENSG00000116717	ENST00000370986	1|68153458|68154021|1	hsa-miR-500b-5p	92 98	-0.300	82 99	145.00	71 99	0.032884385368198	1|68153550|68153556|1	54.764	54.76:54.76:54.76:54.76:54.76:54.76
GADD45A	ENSG00000116717	ENST00000370986	1|68153458|68154021|1	hsa-miR-607	403 410	-0.213	392 410	141.00	382 410	0.0172740926624268	1|68153861|68153868|1	NaN	NA:NA:NA:NA:NA:NA:NA
GADD45A	ENSG00000116717	ENST00000370986	1|68153458|68154021|1	hsa-miR-548ah-3p	40 46	-0.115	25 47	166.00	19 47	0.0261534670621293	1|68153498|68153504|1	15.0	9.0:9.0:9.0:21.0:21.0:21.0
GADD45A	ENSG00000116717	ENST00000370986	1|68153458|68154021|1	hsa-miR-3613-3p	512 519	-0.252	494 519	145.00	491 519	0.0193326229382721	1|68153970|68153977|1	713.358	711.07:711.07:711.07:711.07:711.07:719.07:719.07
GADD45A	ENSG00000116717	ENST00000370986	1|68153458|68154021|1	hsa-miR-3163	416 422	-0.081	402 423	148.00	395 423	0.0137484294628826	1|68153874|68153880|1	NaN	NA:NA:NA:NA:NA:NA
GADD45A	ENSG00000116717	ENST00000370986	1|68153458|68154021|1	hsa-miR-3163	478 484	-0.060	465 485	148.00	457 485	0.0215963749481721	1|68153936|68153942|1	27.0	27.0:27.0:27.0:27.0:27.0:27.0
GADD45A	ENSG00000116717	ENST00000370986	1|68153458|68154021|1	hsa-miR-1305	207 213	-0.116	193 214	142.00	186 214	0.0108093219494103	1|68153665|68153671|1	NaN	NA:NA:NA:NA:NA:NA
GADD45A	ENSG00000116717	ENST00000370986	1|68153458|68154021|1	hsa-miR-4698	426 432	-0.093	410 432	142.00	404 432	0.0262652322128685	1|68153884|68153890|1	5.833	NA:7.0:7.0:7.0:7.0:7.0
GADD45A	ENSG00000116717	ENST00000370986	1|68153458|68154021|1	hsa-miR-374c-5p	272 279	-0.427	258 279	140.00	251 279	0.028386308070059	1|68153730|68153737|1	NaN	NA:NA:NA:NA:NA:NA:NA
GADD45A	ENSG00000116717	ENST00000370986	1|68153458|68154021|1	hsa-miR-3945	363 369	-0.329	348 370	144.00	342 370	0.0281061528593009	1|68153821|68153827|1	NaN	NA:NA:NA:NA:NA:NA
GADD45A	ENSG00000116717	ENST00000370986	1|68153458|68154021|1	hsa-miR-584-5p	410 416	-0.349	396 417	147.00	389 417	0.0389412780797702	1|68153868|68153874|1	NaN	NA:NA:NA:NA:NA:NA
GADD45A	ENSG00000116717	ENST00000370986	1|68153458|68154021|1	hsa-miR-4678	49 55	-0.351	35 56	158.00	28 56	0.0390938576056392	1|68153507|68153513|1	66.311	66.64:66.64:66.64:66.64:65.64:65.64
GADD45A	ENSG00000116717	ENST00000370986	1|68153458|68154021|1	hsa-miR-4678	525 532	-0.568	508 532	154.00	504 532	0.0304101225790959	1|68153983|68153990|1	719.072	719.07:719.07:719.07:719.07:719.07:719.07:719.07
GADD45A	ENSG00000116717	ENST00000370986	1|68153458|68154021|1	hsa-miR-5002-5p	309 316	-0.527	293 316	152.00	288 316	0.069923577977964	1|68153767|68153774|1	27.0	27.0:27.0:27.0:27.0:27.0:27.0:27.0
GADD45A	ENSG00000116717	ENST00000370986	1|68153458|68154021|1	hsa-miR-5002-5p	25 31	-0.269	9 32	146.00	4 32	0.0310725979335412	1|68153483|68153489|1	21.0	21.0:21.0:21.0:21.0:21.0:21.0
GADD45A	ENSG00000116717	ENST00000370986	1|68153458|68154021|1	hsa-miR-4761-3p	364 370	-0.272	351 371	147.00	343 371	0.0499028014023005	1|68153822|68153828|1	NaN	NA:NA:NA:NA:NA:NA
GADD45A	ENSG00000116717	ENST00000370986	1|68153458|68154021|1	hsa-miR-5096	183 190	-0.387	169 190	146.00	162 190	0.028804357379668	1|68153641|68153648|1	0.058	0.06:0.06:0.06:0.06:0.06:0.06:0.06
GADD45A	ENSG00000116717	ENST00000370986	1|68153458|68154021|1	hsa-miR-335-3p	488 494	-0.049	474 495	140.00	467 495	0.0149742358609723	1|68153946|68153952|1	17.0	17.0:17.0:17.0:17.0:17.0:17.0
GADD45A	ENSG00000116717	ENST00000370986	1|68153458|68154021|1	hsa-miR-5583-3p	412 418	-0.251	395 419	146.00	391 419	0.017936836088693	1|68153870|68153876|1	NaN	NA:NA:NA:NA:NA:NA
GADD45A	ENSG00000116717	ENST00000370986	1|68153458|68154021|1	hsa-miR-527	166 172	-0.170	154 173	140.00	145 173	0.0477798709349373	1|68153624|68153630|1	0.058	0.06:0.06:0.06:0.06:0.06:0.06
GADD45A	ENSG00000116717	ENST00000370986	1|68153458|68154021|1	hsa-miR-889-3p	436 443	-0.331	422 443	145.00	415 443	0.0350799661889039	1|68153894|68153901|1	7.0	7.0:7.0:7.0:7.0:7.0:7.0:7.0
GADD45A	ENSG00000116717	ENST00000370986	1|68153458|68154021|1	hsa-miR-4282	509 515	-0.058	499 516	145.00	488 516	0.0174253804207533	1|68153967|68153973|1	708.572	696.07:711.07:711.07:711.07:711.07:711.07
GADD45A	ENSG00000116717	ENST00000370986	1|68153458|68154021|1	hsa-miR-135b-3p	79 85	-0.395	64 86	147.00	58 86	0.0168082036849119	1|68153537|68153543|1	100.977	103.64:103.64:103.64:103.64:95.64:95.64
GADD45A	ENSG00000116717	ENST00000370986	1|68153458|68154021|1	hsa-miR-5681b	524 530	-0.390	510 531	140.00	503 531	0.0347945508743283	1|68153982|68153988|1	719.072	719.07:719.07:719.07:719.07:719.07:719.07
GADD45A	ENSG00000116717	ENST00000370986	1|68153458|68154021|1	hsa-miR-580-3p	444 451	-0.564	428 451	159.00	423 451	0.114236983470784	1|68153902|68153909|1	7.0	7.0:7.0:7.0:7.0:7.0:7.0:7.0
GADD45A	ENSG00000116717	ENST00000370986	1|68153458|68154021|1	hsa-miR-218-2-3p	249 255	-0.351	235 256	147.00	228 256	0.0207379302138967	1|68153707|68153713|1	NaN	NA:NA:NA:NA:NA:NA
GADD45A	ENSG00000116717	ENST00000370986	1|68153458|68154021|1	hsa-miR-130b-5p	177 183	-0.226	165 184	159.00	156 184	0.0247993477761903	1|68153635|68153641|1	0.058	0.06:0.06:0.06:0.06:0.06:0.06
G0S2	ENSG00000123689	ENST00000367029	1|209849342|209849733|1	hsa-miR-323a-5p	350 357	-0.904	336 357	144.00	329 357	0.0378733068514218	1|209849692|209849699|1	NaN	NA:NA:NA:NA:NA:NA:NA
G0S2	ENSG00000123689	ENST00000367029	1|209849342|209849733|1	hsa-miR-3667-3p	304 311	-0.538	289 311	154.00	283 311	0.0269512677129237	1|209849646|209849653|1	43.143	60.0:60.0:52.0:52.0:26.0:26.0:26.0
G0S2	ENSG00000123689	ENST00000367029	1|209849342|209849733|1	hsa-miR-876-3p	351 357	-0.321	336 357	140.00	329 357	0.0288675352829003	1|209849693|209849699|1	NaN	NA:NA:NA:NA:NA:NA
G0S2	ENSG00000123689	ENST00000367029	1|209849342|209849733|1	hsa-miR-548aw	358 364	-0.271	344 365	146.00	337 365	0.0262672925879919	1|209849700|209849706|1	NaN	NA:NA:NA:NA:NA:NA
G0S2	ENSG00000123689	ENST00000367029	1|209849342|209849733|1	hsa-miR-548aw	291 297	-0.122	279 298	140.00	270 298	0.0181124420835402	1|209849633|209849639|1	77.423	79.85:79.85:79.85:75.0:75.0:75.0
G0S2	ENSG00000123689	ENST00000367029	1|209849342|209849733|1	hsa-miR-379-5p	283 290	-0.700	269 290	142.00	262 290	0.0298011089009489	1|209849625|209849632|1	79.846	79.85:79.85:79.85:79.85:79.85:79.85:79.85
G0S2	ENSG00000123689	ENST00000367029	1|209849342|209849733|1	hsa-miR-4698	289 295	-0.095	273 296	155.00	268 296	0.0110221489477099	1|209849631|209849637|1	79.038	79.85:79.85:79.85:79.85:79.85:75.0
G0S2	ENSG00000123689	ENST00000367029	1|209849342|209849733|1	hsa-miR-4698	363 370	-0.437	348 370	153.00	342 370	0.10598140063091	1|209849705|209849712|1	NaN	NA:NA:NA:NA:NA:NA:NA
G0S2	ENSG00000123689	ENST00000367029	1|209849342|209849733|1	hsa-miR-4698	356 362	-0.188	341 363	140.00	335 363	0.01600987200061	1|209849698|209849704|1	NaN	NA:NA:NA:NA:NA:NA
G0S2	ENSG00000123689	ENST00000367029	1|209849342|209849733|1	hsa-miR-4698	356 362	-0.188	341 363	140.00	342 370	0.10598140063091	1|209849698|209849704|1	NaN	NA:NA:NA:NA:NA:NA
G0S2	ENSG00000123689	ENST00000367029	1|209849342|209849733|1	hsa-miR-4698	356 362	-0.188	348 370	153.00	335 363	0.01600987200061	1|209849698|209849704|1	NaN	NA:NA:NA:NA:NA:NA
G0S2	ENSG00000123689	ENST00000367029	1|209849342|209849733|1	hsa-miR-4698	356 362	-0.188	348 370	153.00	342 370	0.10598140063091	1|209849698|209849704|1	NaN	NA:NA:NA:NA:NA:NA
G0S2	ENSG00000123689	ENST00000367029	1|209849342|209849733|1	hsa-miR-522-3p	287 293	-0.265	270 294	153.00	266 294	0.0131427813693119	1|209849629|209849635|1	79.846	79.85:79.85:79.85:79.85:79.85:79.85
G0S2	ENSG00000123689	ENST00000367029	1|209849342|209849733|1	hsa-miR-522-3p	354 360	-0.262	340 361	148.00	333 361	0.0169801485485727	1|209849696|209849702|1	NaN	NA:NA:NA:NA:NA:NA
G0S2	ENSG00000123689	ENST00000367029	1|209849342|209849733|1	hsa-miR-522-3p	354 360	-0.262	340 361	148.00	340 368	0.0129042516370519	1|209849696|209849702|1	NaN	NA:NA:NA:NA:NA:NA
G0S2	ENSG00000123689	ENST00000367029	1|209849342|209849733|1	hsa-miR-593-3p	43 50	-0.553	29 50	147.00	22 50	0.0192946921855043	1|209849385|209849392|1	NaN	NA:NA:NA:NA:NA:NA:NA
G0S2	ENSG00000123689	ENST00000367029	1|209849342|209849733|1	hsa-miR-593-3p	43 50	-0.553	29 50	147.00	46 74	0.00595237486631723	1|209849385|209849392|1	NaN	NA:NA:NA:NA:NA:NA:NA
G0S2	ENSG00000123689	ENST00000367029	1|209849342|209849733|1	hsa-miR-4803	322 329	-0.443	308 329	150.00	301 329	0.0371922519202593	1|209849664|209849671|1	NaN	NA:NA:NA:NA:NA:NA:NA
G0S2	ENSG00000123689	ENST00000367029	1|209849342|209849733|1	hsa-miR-224-3p	287 293	-0.199	271 294	145.00	266 294	0.0131114124139464	1|209849629|209849635|1	79.846	79.85:79.85:79.85:79.85:79.85:79.85
G0S2	ENSG00000123689	ENST00000367029	1|209849342|209849733|1	hsa-miR-224-3p	354 360	-0.262	339 361	154.00	333 361	0.0165299627447268	1|209849696|209849702|1	NaN	NA:NA:NA:NA:NA:NA
G0S2	ENSG00000123689	ENST00000367029	1|209849342|209849733|1	hsa-miR-224-3p	354 360	-0.262	339 361	154.00	340 368	0.0126271427153026	1|209849696|209849702|1	NaN	NA:NA:NA:NA:NA:NA
G0S2	ENSG00000123689	ENST00000367029	1|209849342|209849733|1	hsa-miR-4422	315 321	-0.258	302 322	140.00	294 322	0.0435360812577367	1|209849657|209849663|1	NaN	NA:NA:NA:NA:NA:NA
G0S2	ENSG00000123689	ENST00000367029	1|209849342|209849733|1	hsa-miR-4277	173 180	-0.470	159 180	148.00	152 180	0.0260199059110792	1|209849515|209849522|1	NaN	NA:NA:NA:NA:NA:NA:NA
OLFM1	ENSG00000130558	ENST00000371796	9|138012025|138013025|1	hsa-miR-548z	721 727	-0.075	708 728	153.00	700 728	0.0362427140972466	9|138012746|138012752|1	136.0	136.0:136.0:136.0:136.0:136.0:136.0
OLFM1	ENSG00000130558	ENST00000371796	9|138012025|138013025|1	hsa-miR-4502	108 114	-0.102	94 115	145.00	87 115	0.0282999873005294	9|138012133|138012139|1	NaN	NA:NA:NA:NA:NA:NA
OLFM1	ENSG00000130558	ENST00000371796	9|138012025|138013025|1	hsa-miR-548ac	721 727	-0.075	707 728	155.00	700 728	0.0378044699023735	9|138012746|138012752|1	136.0	136.0:136.0:136.0:136.0:136.0:136.0
OLFM1	ENSG00000130558	ENST00000371796	9|138012025|138013025|1	hsa-miR-5093	350 356	-0.091	331 357	143.00	329 357	0.0249981179041361	9|138012375|138012381|1	NaN	NA:NA:NA:NA:NA:NA
OLFM1	ENSG00000130558	ENST00000371796	9|138012025|138013025|1	hsa-miR-4724-5p	661 667	-0.229	644 668	149.00	640 668	0.0374063073654639	9|138012686|138012692|1	NaN	NA:NA:NA:NA:NA:NA
OLFM1	ENSG00000130558	ENST00000371796	9|138012025|138013025|1	hsa-miR-4307	987 993	-0.208	977 994	151.00	966 994	0.0308495006389523	9|138013012|138013018|1	NaN	NA:NA:NA:NA:NA:NA
OLFM1	ENSG00000130558	ENST00000371796	9|138012025|138013025|1	hsa-miR-4521	354 361	-0.248	339 361	158.00	333 361	0.0283585970568829	9|138012379|138012386|1	NaN	NA:NA:NA:NA:NA:NA:NA
OLFM1	ENSG00000130558	ENST00000371796	9|138012025|138013025|1	hsa-miR-524-5p	955 961	-0.055	943 962	143.00	934 962	0.0255323884694128	9|138012980|138012986|1	11.0	11.0:11.0:11.0:11.0:11.0:11.0
OLFM1	ENSG00000130558	ENST00000371796	9|138012025|138013025|1	hsa-miR-4710	32 39	-0.308	24 39	153.00	11 39	0.0203344278158073	9|138012057|138012064|1	NaN	NA:NA:NA:NA:NA:NA:NA
OLFM1	ENSG00000130558	ENST00000371796	9|138012025|138013025|1	hsa-miR-548t-3p	720 726	-0.102	701 727	157.00	699 727	0.0236755986839647	9|138012745|138012751|1	136.0	136.0:136.0:136.0:136.0:136.0:136.0
OLFM1	ENSG00000130558	ENST00000371796	9|138012025|138013025|1	hsa-miR-548d-3p	721 727	-0.053	706 728	157.00	700 728	0.0317426667580723	9|138012746|138012752|1	136.0	136.0:136.0:136.0:136.0:136.0:136.0
OLFM1	ENSG00000130558	ENST00000371796	9|138012025|138013025|1	hsa-miR-584-3p	215 221	-0.084	199 222	155.00	194 222	0.0281624279565366	9|138012240|138012246|1	79.0	79.0:79.0:79.0:79.0:79.0:79.0
OLFM1	ENSG00000130558	ENST00000371796	9|138012025|138013025|1	hsa-miR-1243	964 970	-0.234	952 971	147.00	943 971	0.0282948436474082	9|138012989|138012995|1	11.0	11.0:11.0:11.0:11.0:11.0:11.0
OLFM1	ENSG00000130558	ENST00000371796	9|138012025|138013025|1	hsa-miR-520d-5p	955 961	-0.077	944 962	144.00	934 962	0.0262215855921331	9|138012980|138012986|1	11.0	11.0:11.0:11.0:11.0:11.0:11.0
OLFM1	ENSG00000130558	ENST00000371796	9|138012025|138013025|1	hsa-miR-548ap-3p	720 726	-0.102	707 727	151.00	699 727	0.0222566668405375	9|138012745|138012751|1	136.0	136.0:136.0:136.0:136.0:136.0:136.0
OLFM1	ENSG00000130558	ENST00000371796	9|138012025|138013025|1	hsa-miR-548aa	720 726	-0.102	701 727	157.00	699 727	0.0236755986839647	9|138012745|138012751|1	136.0	136.0:136.0:136.0:136.0:136.0:136.0
OLFM1	ENSG00000130558	ENST00000371796	9|138012025|138013025|1	hsa-miR-548h-3p	721 727	-0.075	708 728	153.00	700 728	0.0362427140972466	9|138012746|138012752|1	136.0	136.0:136.0:136.0:136.0:136.0:136.0
OLFM1	ENSG00000130558	ENST00000371796	9|138012025|138013025|1	hsa-miR-513a-5p	50 57	-0.312	40 57	141.00	29 57	0.027823355133522	9|138012075|138012082|1	NaN	NA:NA:NA:NA:NA:NA:NA
OLFM1	ENSG00000130558	ENST00000371796	9|138012025|138013025|1	hsa-miR-181c-3p	545 551	-0.170	534 552	146.00	524 552	0.0105129744471085	9|138012570|138012576|1	489.0	489.0:489.0:489.0:489.0:489.0:489.0
OLFM1	ENSG00000130558	ENST00000371796	9|138012025|138013025|1	hsa-miR-4783-3p	315 321	-0.352	302 322	145.00	294 322	0.0329827718316159	9|138012340|138012346|1	57.0	57.0:57.0:57.0:57.0:57.0:57.0
GPX3	ENSG00000211445	ENST00000388825	5|150407692|150408554|1	hsa-miR-501-3p	176 182	-0.155	162 183	151.00	155 183	0.0114191071086699	5|150407868|150407874|1	NaN	NA:NA:NA:NA:NA:NA
GPX3	ENSG00000211445	ENST00000388825	5|150407692|150408554|1	hsa-miR-4536-5p	503 510	-0.313	490 510	154.00	482 510	0.030608955872991	5|150408195|150408202|1	6.0	6.0:6.0:6.0:6.0:6.0:6.0:6.0
GPX3	ENSG00000211445	ENST00000388825	5|150407692|150408554|1	hsa-miR-589-3p	406 412	-0.162	390 413	152.00	385 413	0.0250899763398616	5|150408098|150408104|1	0.117	0.12:0.12:0.12:0.12:0.12:0.12
GPX3	ENSG00000211445	ENST00000388825	5|150407692|150408554|1	hsa-miR-3158-3p	680 686	-0.088	662 687	146.00	659 687	0.0185130962312583	5|150408372|150408378|1	NaN	NA:NA:NA:NA:NA:NA
GPX3	ENSG00000211445	ENST00000388825	5|150407692|150408554|1	hsa-miR-4487	389 395	-0.286	378 396	142.00	368 396	0.026999173178542	5|150408081|150408087|1	NaN	NA:NA:NA:NA:NA:NA
GPX3	ENSG00000211445	ENST00000388825	5|150407692|150408554|1	hsa-miR-146a-5p	572 578	-0.140	558 579	145.00	551 579	0.00819028869191566	5|150408264|150408270|1	NaN	NA:NA:NA:NA:NA:NA
GPX3	ENSG00000211445	ENST00000388825	5|150407692|150408554|1	hsa-miR-146a-5p	336 342	-0.189	322 343	152.00	315 343	0.0184727327053766	5|150408028|150408034|1	NaN	NA:NA:NA:NA:NA:NA
GPX3	ENSG00000211445	ENST00000388825	5|150407692|150408554|1	hsa-miR-3529-5p	251 257	-0.243	237 258	146.00	230 258	0.0270708641659607	5|150407943|150407949|1	NaN	NA:NA:NA:NA:NA:NA
GPX3	ENSG00000211445	ENST00000388825	5|150407692|150408554|1	hsa-miR-3529-5p	501 508	-0.322	486 508	155.00	480 508	0.00914028782001174	5|150408193|150408200|1	5.143	NA:6.0:6.0:6.0:6.0:6.0:6.0
GPX3	ENSG00000211445	ENST00000388825	5|150407692|150408554|1	hsa-miR-3612	453 460	-0.473	441 460	153.00	432 460	0.0271799348112823	5|150408145|150408152|1	NaN	NA:NA:NA:NA:NA:NA:NA
GPX3	ENSG00000211445	ENST00000388825	5|150407692|150408554|1	hsa-miR-1827	452 458	-0.230	439 459	148.00	431 459	0.0353575785423303	5|150408144|150408150|1	NaN	NA:NA:NA:NA:NA:NA
GPX3	ENSG00000211445	ENST00000388825	5|150407692|150408554|1	hsa-miR-650	453 460	-0.417	440 460	147.00	432 460	0.0432564018598328	5|150408145|150408152|1	NaN	NA:NA:NA:NA:NA:NA:NA
GPX3	ENSG00000211445	ENST00000388825	5|150407692|150408554|1	hsa-miR-1321	594 600	-0.223	584 601	151.00	573 601	0.0223033036548027	5|150408286|150408292|1	NaN	NA:NA:NA:NA:NA:NA
GPX3	ENSG00000211445	ENST00000388825	5|150407692|150408554|1	hsa-miR-642a-3p	259 265	-0.210	261 282	147.00	238 266	0.0146006229615096	5|150407953|150407957|1	NaN	NA:NA:NA:NA
GPX3	ENSG00000211445	ENST00000388825	5|150407692|150408554|1	hsa-miR-642a-3p	259 265	-0.210	245 266	151.00	238 266	0.0146006229615096	5|150407951|150407957|1	NaN	NA:NA:NA:NA:NA:NA
GPX3	ENSG00000211445	ENST00000388825	5|150407692|150408554|1	hsa-miR-4468	409 415	-0.271	399 416	153.00	388 416	0.0241993224283794	5|150408101|150408107|1	0.117	0.12:0.12:0.12:0.12:0.12:0.12
GPX3	ENSG00000211445	ENST00000388825	5|150407692|150408554|1	hsa-miR-3187-5p	833 839	-0.219	820 840	156.00	812 840	0.0369444947928078	5|150408525|150408531|1	NaN	NA:NA:NA:NA:NA:NA
GPX3	ENSG00000211445	ENST00000388825	5|150407692|150408554|1	hsa-miR-146b-5p	572 578	-0.118	558 579	145.00	551 579	0.00870034913356218	5|150408264|150408270|1	NaN	NA:NA:NA:NA:NA:NA
GPX3	ENSG00000211445	ENST00000388825	5|150407692|150408554|1	hsa-miR-146b-5p	336 342	-0.167	322 343	147.00	315 343	0.017984474913206	5|150408028|150408034|1	NaN	NA:NA:NA:NA:NA:NA
GPX3	ENSG00000211445	ENST00000388825	5|150407692|150408554|1	hsa-miR-675-3p	139 145	-0.210	127 146	145.00	118 146	0.0258659479235956	5|150407831|150407837|1	NaN	NA:NA:NA:NA:NA:NA
GPX3	ENSG00000211445	ENST00000388825	5|150407692|150408554|1	hsa-miR-1266-5p	578 585	-0.406	582 604	153.00	576 604	0.0135402834641423	5|150408274|150408277|1	NaN	NA:NA:NA
GPX3	ENSG00000211445	ENST00000388825	5|150407692|150408554|1	hsa-miR-1266-5p	578 585	-0.406	582 604	153.00	557 585	0.0153900858481759	5|150408274|150408277|1	NaN	NA:NA:NA
GPX3	ENSG00000211445	ENST00000388825	5|150407692|150408554|1	hsa-miR-1266-5p	578 585	-0.406	567 585	148.00	576 604	0.0135402834641423	5|150408270|150408277|1	NaN	NA:NA:NA:NA:NA:NA:NA
GPX3	ENSG00000211445	ENST00000388825	5|150407692|150408554|1	hsa-miR-1266-5p	578 585	-0.406	567 585	148.00	557 585	0.0153900858481759	5|150408270|150408277|1	NaN	NA:NA:NA:NA:NA:NA:NA
GPX3	ENSG00000211445	ENST00000388825	5|150407692|150408554|1	hsa-miR-1266-5p	597 604	-0.411	582 604	153.00	576 604	0.0135402834641423	5|150408289|150408296|1	NaN	NA:NA:NA:NA:NA:NA:NA
GPX3	ENSG00000211445	ENST00000388825	5|150407692|150408554|1	hsa-miR-1266-5p	701 707	-0.078	686 708	140.00	690 718	0.00205017436475276	5|150408393|150408399|1	NaN	NA:NA:NA:NA:NA:NA
GPX3	ENSG00000211445	ENST00000388825	5|150407692|150408554|1	hsa-miR-1266-5p	701 707	-0.078	686 708	140.00	680 708	0.00739487999264006	5|150408393|150408399|1	NaN	NA:NA:NA:NA:NA:NA
GPX3	ENSG00000211445	ENST00000388825	5|150407692|150408554|1	hsa-miR-5681a	324 330	-0.201	309 331	150.00	303 331	0.00912944459331259	5|150408016|150408022|1	NaN	NA:NA:NA:NA:NA:NA
GPX3	ENSG00000211445	ENST00000388825	5|150407692|150408554|1	hsa-miR-5681a	97 103	-0.193	83 104	140.00	76 104	0.0109985032961337	5|150407789|150407795|1	NaN	NA:NA:NA:NA:NA:NA
GPX3	ENSG00000211445	ENST00000388825	5|150407692|150408554|1	hsa-miR-4728-5p	544 551	-0.253	530 551	143.00	523 551	0.0313555383573218	5|150408236|150408243|1	NaN	6.0:6.0:6.0:NA:NA:NA:NA
GPX3	ENSG00000211445	ENST00000388825	5|150407692|150408554|1	hsa-miR-4756-5p	594 600	-0.278	578 601	164.00	573 601	0.0281198689526592	5|150408286|150408292|1	NaN	NA:NA:NA:NA:NA:NA
GPX3	ENSG00000211445	ENST00000388825	5|150407692|150408554|1	hsa-miR-4270	595 602	-0.315	583 602	140.00	574 602	0.0155569317929597	5|150408287|150408294|1	NaN	NA:NA:NA:NA:NA:NA:NA
GPX3	ENSG00000211445	ENST00000388825	5|150407692|150408554|1	hsa-miR-4270	576 583	-0.372	561 583	149.00	555 583	0.0404467216741632	5|150408268|150408275|1	NaN	NA:NA:NA:NA:NA:NA:NA
GPX3	ENSG00000211445	ENST00000388825	5|150407692|150408554|1	hsa-miR-4270	576 583	-0.372	561 583	149.00	574 602	0.0155569317929597	5|150408268|150408275|1	NaN	NA:NA:NA:NA:NA:NA:NA
GPX3	ENSG00000211445	ENST00000388825	5|150407692|150408554|1	hsa-miR-1295b-5p	496 502	-0.137	479 503	148.00	475 503	0.0214718436854765	5|150408188|150408194|1	NaN	NA:NA:NA:NA:NA:NA
GPX3	ENSG00000211445	ENST00000388825	5|150407692|150408554|1	hsa-miR-122-5p	508 514	-0.145	494 515	145.00	487 515	0.00678203722447104	5|150408200|150408206|1	6.0	6.0:6.0:6.0:6.0:6.0:6.0
GPX3	ENSG00000211445	ENST00000388825	5|150407692|150408554|1	hsa-miR-122-5p	508 514	-0.145	494 515	145.00	502 530	0.00246037048946539	5|150408200|150408206|1	6.0	6.0:6.0:6.0:6.0:6.0:6.0
GPX3	ENSG00000211445	ENST00000388825	5|150407692|150408554|1	hsa-miR-4700-5p	484 491	-0.379	469 491	151.00	463 491	0.0219038682630762	5|150408176|150408183|1	NaN	NA:NA:NA:NA:NA:NA:NA
GPX3	ENSG00000211445	ENST00000388825	5|150407692|150408554|1	hsa-miR-612	833 839	-0.160	815 840	157.00	812 840	0.0360461959915244	5|150408525|150408531|1	NaN	NA:NA:NA:NA:NA:NA
GPX3	ENSG00000211445	ENST00000388825	5|150407692|150408554|1	hsa-miR-3158-5p	850 856	-0.266	837 857	156.00	829 857	0.0280116593475357	5|150408542|150408548|1	NaN	NA:NA:NA:NA:NA:NA
GPX3	ENSG00000211445	ENST00000388825	5|150407692|150408554|1	hsa-miR-185-5p	329 336	-0.384	314 336	163.00	316 344	0.00241325530557733	5|150408021|150408028|1	NaN	NA:NA:NA:NA:NA:NA:NA
GPX3	ENSG00000211445	ENST00000388825	5|150407692|150408554|1	hsa-miR-185-5p	329 336	-0.384	314 336	163.00	308 336	0.0437743214592045	5|150408021|150408028|1	NaN	NA:NA:NA:NA:NA:NA:NA
GPX3	ENSG00000211445	ENST00000388825	5|150407692|150408554|1	hsa-miR-379-5p	251 257	-0.253	237 258	144.00	230 258	0.0142478329496243	5|150407943|150407949|1	NaN	NA:NA:NA:NA:NA:NA
GPX3	ENSG00000211445	ENST00000388825	5|150407692|150408554|1	hsa-miR-379-5p	501 508	-0.320	488 508	158.00	480 508	0.0167546097131252	5|150408193|150408200|1	5.143	NA:6.0:6.0:6.0:6.0:6.0:6.0
GPX3	ENSG00000211445	ENST00000388825	5|150407692|150408554|1	hsa-miR-4535	397 404	-0.543	386 404	153.00	376 404	0.0236523868858341	5|150408089|150408096|1	0.117	0.12:0.12:0.12:0.12:0.12:0.12:0.12
GPX3	ENSG00000211445	ENST00000388825	5|150407692|150408554|1	hsa-miR-296-5p	672 679	-0.539	658 679	161.00	651 679	0.0455380586058756	5|150408364|150408371|1	NaN	NA:NA:NA:NA:NA:NA:NA
GPX3	ENSG00000211445	ENST00000388825	5|150407692|150408554|1	hsa-miR-502-3p	176 182	-0.155	162 183	147.00	155 183	0.00676366097211293	5|150407868|150407874|1	NaN	NA:NA:NA:NA:NA:NA
GPX3	ENSG00000211445	ENST00000388825	5|150407692|150408554|1	hsa-miR-876-5p	56 62	-0.217	42 63	171.00	35 63	0.0261091340119252	5|150407748|150407754|1	NaN	NA:NA:NA:NA:NA:NA
GPX3	ENSG00000211445	ENST00000388825	5|150407692|150408554|1	hsa-miR-5001-5p	721 727	-0.092	705 728	156.00	700 728	0.0197759534988819	5|150408413|150408419|1	NaN	NA:NA:NA:NA:NA:NA
GPX3	ENSG00000211445	ENST00000388825	5|150407692|150408554|1	hsa-miR-4644	329 336	-0.376	314 336	146.00	316 344	0.00227813768644966	5|150408021|150408028|1	NaN	NA:NA:NA:NA:NA:NA:NA
GPX3	ENSG00000211445	ENST00000388825	5|150407692|150408554|1	hsa-miR-4644	329 336	-0.376	314 336	146.00	308 336	0.0304259201483121	5|150408021|150408028|1	NaN	NA:NA:NA:NA:NA:NA:NA
GPX3	ENSG00000211445	ENST00000388825	5|150407692|150408554|1	hsa-miR-149-3p	544 551	-0.263	531 551	142.00	523 551	0.0191667934945262	5|150408236|150408243|1	NaN	6.0:6.0:6.0:NA:NA:NA:NA
GPX3	ENSG00000211445	ENST00000388825	5|150407692|150408554|1	hsa-miR-3132	81 88	-0.615	65 88	154.00	60 88	0.0373542032632683	5|150407773|150407780|1	NaN	NA:NA:NA:NA:NA:NA:NA
GPX3	ENSG00000211445	ENST00000388825	5|150407692|150408554|1	hsa-miR-4462	61 67	-0.369	46 68	149.00	40 68	0.0260993271920627	5|150407753|150407759|1	NaN	NA:NA:NA:NA:NA:NA
CLDN4	ENSG00000189143	ENST00000435050	7|73246162|73247014|1	hsa-miR-3674	826 832	-0.312	812 833	160.00	805 833	0.0534018100065886	7|73246988|73246994|1	NaN	NA:NA:NA:NA:NA:NA
CLDN4	ENSG00000189143	ENST00000435050	7|73246162|73247014|1	hsa-miR-497-3p	769 775	-0.239	755 776	147.00	748 776	0.0378535518882628	7|73246931|73246937|1	59.0	59.0:59.0:59.0:59.0:59.0:59.0
CLDN4	ENSG00000189143	ENST00000435050	7|73246162|73247014|1	hsa-miR-3922-5p	401 408	-0.402	386 408	140.00	380 408	0.0358932915666842	7|73246563|73246570|1	28.0	28.0:28.0:28.0:28.0:28.0:28.0:28.0
CLDN4	ENSG00000189143	ENST00000435050	7|73246162|73247014|1	hsa-miR-3922-5p	466 472	-0.156	452 473	145.00	445 473	0.00377215145400921	7|73246628|73246634|1	NaN	NA:NA:NA:NA:NA:NA
CLDN4	ENSG00000189143	ENST00000435050	7|73246162|73247014|1	hsa-miR-5692a	819 825	-0.122	801 826	149.00	798 826	0.0607577794809358	7|73246981|73246987|1	29.0	29.0:29.0:29.0:29.0:29.0:29.0
CLDN4	ENSG00000189143	ENST00000435050	7|73246162|73247014|1	hsa-miR-3190-5p	290 296	-0.111	277 297	151.00	269 297	0.0319707726428081	7|73246452|73246458|1	NaN	NA:NA:NA:NA:NA:NA
CLDN4	ENSG00000189143	ENST00000435050	7|73246162|73247014|1	hsa-miR-4692	322 328	-0.154	307 329	147.00	301 329	0.0123809027321256	7|73246484|73246490|1	NaN	NA:NA:NA:NA:NA:NA
CLDN4	ENSG00000189143	ENST00000435050	7|73246162|73247014|1	hsa-miR-4692	374 380	-0.253	356 377	148.00	353 381	0.00969553739979316	7|73246536|73246539|1	NaN	NA:NA:NA
CLDN4	ENSG00000189143	ENST00000435050	7|73246162|73247014|1	hsa-miR-4692	482 488	-0.109	469 489	161.00	461 489	0.00266384107888597	7|73246644|73246650|1	NaN	NA:NA:NA:NA:NA:NA
IL15	ENSG00000164136	ENST00000296545	4|142654002|142655140|1	hsa-miR-205-5p	154 160	-0.288	141 161	153.00	133 161	0.0295553259110907	4|142654156|142654162|1	NaN	NA:NA:NA:NA:NA:NA
IL15	ENSG00000164136	ENST00000296545	4|142654002|142655140|1	hsa-miR-4295	1044 1051	-0.499	1034 1051	140.00	1023 1051	0.0171280120534744	4|142655046|142655053|1	15.0	15.0:15.0:15.0:15.0:15.0:15.0:15.0
IL15	ENSG00000164136	ENST00000296545	4|142654002|142655140|1	hsa-miR-452-3p	137 144	-0.513	121 144	144.00	116 144	0.0136532819153815	4|142654139|142654146|1	NaN	NA:NA:NA:NA:NA:NA:NA
IL15	ENSG00000164136	ENST00000296545	4|142654002|142655140|1	hsa-miR-141-3p	903 909	-0.160	889 910	150.00	882 910	0.0352760953081898	4|142654905|142654911|1	NaN	NA:NA:NA:NA:NA:NA
IL15	ENSG00000164136	ENST00000296545	4|142654002|142655140|1	hsa-miR-936	658 665	-0.430	644 665	146.00	637 665	0.0212552288064748	4|142654660|142654667|1	NaN	NA:NA:NA:NA:NA:NA:NA
IL15	ENSG00000164136	ENST00000296545	4|142654002|142655140|1	hsa-miR-454-3p	1044 1051	-0.510	1029 1051	142.00	1023 1051	0.0283761228269789	4|142655046|142655053|1	15.0	15.0:15.0:15.0:15.0:15.0:15.0:15.0
IL15	ENSG00000164136	ENST00000296545	4|142654002|142655140|1	hsa-miR-4517	909 915	-0.126	892 916	151.00	888 916	0.0139600741547223	4|142654911|142654917|1	NaN	NA:NA:NA:NA:NA:NA
IL15	ENSG00000164136	ENST00000296545	4|142654002|142655140|1	hsa-miR-497-5p	50 56	-0.417	37 57	163.00	26 54	0.00876719494523348	4|142654052|142654058|1	687.0	687.0:687.0:687.0:687.0:687.0:687.0
IL15	ENSG00000164136	ENST00000296545	4|142654002|142655140|1	hsa-miR-497-5p	50 56	-0.417	37 57	163.00	29 57	0.0204419590831051	4|142654052|142654058|1	687.0	687.0:687.0:687.0:687.0:687.0:687.0
IL15	ENSG00000164136	ENST00000296545	4|142654002|142655140|1	hsa-miR-130a-3p	1044 1051	-0.547	1029 1051	144.00	1023 1051	0.0166242421073708	4|142655046|142655053|1	15.0	15.0:15.0:15.0:15.0:15.0:15.0:15.0
IL15	ENSG00000164136	ENST00000296545	4|142654002|142655140|1	hsa-miR-548ae-3p	102 108	-0.080	89 109	140.00	81 109	0.0134511254972565	4|142654104|142654110|1	NaN	NA:NA:NA:NA:NA:NA
IL15	ENSG00000164136	ENST00000296545	4|142654002|142655140|1	hsa-miR-7-2-3p	343 349	-0.051	329 350	150.00	322 350	0.00819958250380744	4|142654345|142654351|1	27.0	27.0:27.0:27.0:27.0:27.0:27.0
IL15	ENSG00000164136	ENST00000296545	4|142654002|142655140|1	hsa-miR-7-2-3p	996 1002	-0.020	981 1003	148.00	975 1003	0.0127910239733184	4|142654998|142655004|1	NaN	NA:NA:NA:NA:NA:NA
IL15	ENSG00000164136	ENST00000296545	4|142654002|142655140|1	hsa-miR-7-2-3p	496 503	-0.255	482 503	142.00	475 503	0.00981842651009164	4|142654498|142654505|1	125.0	125.0:125.0:125.0:125.0:125.0:125.0:125.0
IL15	ENSG00000164136	ENST00000296545	4|142654002|142655140|1	hsa-miR-5001-3p	158 165	-0.645	142 165	147.00	137 165	0.0510325584626716	4|142654160|142654167|1	NaN	NA:NA:NA:NA:NA:NA:NA
IL15	ENSG00000164136	ENST00000296545	4|142654002|142655140|1	hsa-miR-107	393 400	-0.404	377 400	162.00	372 400	0.0106840443307697	4|142654395|142654402|1	NaN	NA:NA:NA:NA:NA:NA:NA
IL15	ENSG00000164136	ENST00000296545	4|142654002|142655140|1	hsa-miR-374a-5p	1116 1123	-0.283	1101 1123	153.00	1095 1123	0.0300993548708143	4|142655118|142655125|1	NaN	NA:NA:NA:NA:NA:NA:NA
IL15	ENSG00000164136	ENST00000296545	4|142654002|142655140|1	hsa-miR-4795-3p	973 980	-0.268	959 980	148.00	952 980	0.023197242740106	4|142654975|142654982|1	NaN	NA:NA:NA:NA:NA:NA:NA
IL15	ENSG00000164136	ENST00000296545	4|142654002|142655140|1	hsa-miR-4795-3p	971 977	-0.102	959 980	148.00	952 980	0.023197242740106	4|142654973|142654979|1	NaN	NA:NA:NA:NA:NA:NA
IL15	ENSG00000164136	ENST00000296545	4|142654002|142655140|1	hsa-miR-4795-3p	647 654	-0.072	634 654	161.00	626 654	0.00960411460139629	4|142654649|142654656|1	NaN	NA:NA:NA:NA:NA:NA:NA
IL15	ENSG00000164136	ENST00000296545	4|142654002|142655140|1	hsa-miR-548x-3p	102 108	-0.094	90 109	140.00	81 109	0.0134813927090584	4|142654104|142654110|1	NaN	NA:NA:NA:NA:NA:NA
IL15	ENSG00000164136	ENST00000296545	4|142654002|142655140|1	hsa-miR-5197-3p	1074 1081	-0.369	1058 1081	149.00	1053 1081	0.0275800308490114	4|142655076|142655083|1	NaN	NA:NA:NA:NA:NA:NA:NA
IL15	ENSG00000164136	ENST00000296545	4|142654002|142655140|1	hsa-miR-5197-3p	536 542	-0.207	524 543	146.00	515 543	0.0140913458086644	4|142654538|142654544|1	52.0	52.0:52.0:52.0:52.0:52.0:52.0
IL15	ENSG00000164136	ENST00000296545	4|142654002|142655140|1	hsa-miR-3662	218 224	-0.132	201 225	162.00	197 225	0.0195584340531233	4|142654220|142654226|1	38.5	51.0:36.0:36.0:36.0:36.0:36.0
IL15	ENSG00000164136	ENST00000296545	4|142654002|142655140|1	hsa-miR-450b-5p	331 338	-0.384	317 338	152.00	310 338	0.0342800971085527	4|142654333|142654340|1	35.0	55.0:55.0:27.0:27.0:27.0:27.0:27.0
IL15	ENSG00000164136	ENST00000296545	4|142654002|142655140|1	hsa-miR-4263	147 154	-0.433	137 154	142.00	126 154	0.0229867105659196	4|142654149|142654156|1	NaN	NA:NA:NA:NA:NA:NA:NA
IL15	ENSG00000164136	ENST00000296545	4|142654002|142655140|1	hsa-miR-3163	938 944	-0.020	924 945	141.00	917 945	0.0214919011823826	4|142654940|142654946|1	NaN	NA:NA:NA:NA:NA:NA
IL15	ENSG00000164136	ENST00000296545	4|142654002|142655140|1	hsa-miR-5584-3p	518 525	-0.429	504 525	154.00	497 525	0.0346850933328981	4|142654520|142654527|1	125.0	125.0:125.0:125.0:125.0:125.0:125.0:125.0
IL15	ENSG00000164136	ENST00000296545	4|142654002|142655140|1	hsa-miR-7-1-3p	343 349	-0.062	329 350	152.00	322 350	0.00822432676385986	4|142654345|142654351|1	27.0	27.0:27.0:27.0:27.0:27.0:27.0
IL15	ENSG00000164136	ENST00000296545	4|142654002|142655140|1	hsa-miR-7-1-3p	996 1002	-0.020	981 1003	156.00	975 1003	0.0125487146671378	4|142654998|142655004|1	NaN	NA:NA:NA:NA:NA:NA
IL15	ENSG00000164136	ENST00000296545	4|142654002|142655140|1	hsa-miR-7-1-3p	496 503	-0.263	481 503	144.00	475 503	0.00949805964524371	4|142654498|142654505|1	125.0	125.0:125.0:125.0:125.0:125.0:125.0:125.0
IL15	ENSG00000164136	ENST00000296545	4|142654002|142655140|1	hsa-miR-891b	305 312	-0.536	290 312	147.00	284 312	0.0313922569997214	4|142654307|142654314|1	69.0	69.0:69.0:69.0:69.0:69.0:69.0:69.0
IL15	ENSG00000164136	ENST00000296545	4|142654002|142655140|1	hsa-miR-424-5p	50 56	-0.450	35 57	165.00	26 54	0.00936639315197041	4|142654052|142654058|1	687.0	687.0:687.0:687.0:687.0:687.0:687.0
IL15	ENSG00000164136	ENST00000296545	4|142654002|142655140|1	hsa-miR-424-5p	50 56	-0.450	35 57	165.00	29 57	0.0198359548129867	4|142654052|142654058|1	687.0	687.0:687.0:687.0:687.0:687.0:687.0
IL15	ENSG00000164136	ENST00000296545	4|142654002|142655140|1	hsa-miR-5094	311 318	-0.545	299 318	152.00	290 318	0.0261721104168597	4|142654313|142654320|1	69.0	69.0:69.0:69.0:69.0:69.0:69.0:69.0
IL15	ENSG00000164136	ENST00000296545	4|142654002|142655140|1	hsa-miR-493-5p	285 292	-0.536	271 292	144.00	264 292	0.0254276599579304	4|142654287|142654294|1	NaN	21.0:NA:NA:NA:NA:NA:NA
IL15	ENSG00000164136	ENST00000296545	4|142654002|142655140|1	hsa-miR-548ah-3p	102 108	-0.091	88 109	140.00	81 109	0.0154199886915393	4|142654104|142654110|1	NaN	NA:NA:NA:NA:NA:NA
IL15	ENSG00000164136	ENST00000296545	4|142654002|142655140|1	hsa-miR-548aj-5p	1042 1048	-0.107	1025 1048	140.00	1020 1048	0.014651872331998	4|142655044|142655050|1	15.0	15.0:15.0:15.0:15.0:15.0:15.0
IL15	ENSG00000164136	ENST00000296545	4|142654002|142655140|1	hsa-miR-582-5p	1086 1093	-0.336	1069 1093	141.00	1065 1093	0.0121290009142905	4|142655088|142655095|1	NaN	NA:NA:NA:NA:NA:NA:NA
IL15	ENSG00000164136	ENST00000296545	4|142654002|142655140|1	hsa-miR-421	990 996	-0.207	975 997	141.00	969 997	0.0159487982446437	4|142654992|142654998|1	NaN	NA:NA:NA:NA:NA:NA
IL15	ENSG00000164136	ENST00000296545	4|142654002|142655140|1	hsa-miR-126-5p	972 979	-0.250	960 979	145.00	951 979	0.016074455089259	4|142654974|142654981|1	NaN	NA:NA:NA:NA:NA:NA:NA
IL15	ENSG00000164136	ENST00000296545	4|142654002|142655140|1	hsa-miR-4280	1049 1055	-0.216	1036 1056	155.00	1028 1056	0.0283287950178529	4|142655051|142655057|1	13.667	15.0:15.0:15.0:15.0:15.0:7.0
IL15	ENSG00000164136	ENST00000296545	4|142654002|142655140|1	hsa-miR-590-3p	1059 1066	-0.030	1046 1066	144.00	1038 1066	0.0419151530143677	4|142655061|142655068|1	NaN	NA:NA:NA:NA:NA:NA:NA
IL15	ENSG00000164136	ENST00000296545	4|142654002|142655140|1	hsa-miR-548aq-3p	102 108	-0.080	88 109	140.00	81 109	0.0141406650417976	4|142654104|142654110|1	NaN	NA:NA:NA:NA:NA:NA
IL15	ENSG00000164136	ENST00000296545	4|142654002|142655140|1	hsa-miR-610	778 785	-0.473	765 785	158.00	757 785	0.0509752699067321	4|142654780|142654787|1	NaN	NA:NA:NA:NA:NA:NA:NA
IL15	ENSG00000164136	ENST00000296545	4|142654002|142655140|1	hsa-miR-548am-3p	102 108	-0.091	88 109	140.00	81 109	0.0153102989901379	4|142654104|142654110|1	NaN	NA:NA:NA:NA:NA:NA
IL15	ENSG00000164136	ENST00000296545	4|142654002|142655140|1	hsa-miR-1184	395 401	-0.230	382 402	149.00	374 402	0.023835201418764	4|142654397|142654403|1	NaN	NA:NA:NA:NA:NA:NA
IL15	ENSG00000164136	ENST00000296545	4|142654002|142655140|1	hsa-miR-922	48 54	-0.215	33 55	145.00	27 55	0.0248570000537145	4|142654050|142654056|1	687.0	687.0:687.0:687.0:687.0:687.0:687.0
IL15	ENSG00000164136	ENST00000296545	4|142654002|142655140|1	hsa-miR-2053	33 40	-0.384	18 40	149.00	12 40	0.0257943174160951	4|142654035|142654042|1	687.0	687.0:687.0:687.0:687.0:687.0:687.0:687.0
IL15	ENSG00000164136	ENST00000296545	4|142654002|142655140|1	hsa-miR-103a-3p	393 400	-0.404	377 400	162.00	372 400	0.0107659034218863	4|142654395|142654402|1	NaN	NA:NA:NA:NA:NA:NA:NA
IL15	ENSG00000164136	ENST00000296545	4|142654002|142655140|1	hsa-miR-31-3p	476 483	-0.636	462 483	140.00	455 483	0.0250345703482657	4|142654478|142654485|1	47.0	47.0:47.0:47.0:47.0:47.0:47.0:47.0
IL15	ENSG00000164136	ENST00000296545	4|142654002|142655140|1	hsa-miR-759	45 51	-0.289	31 52	140.00	24 52	0.0253121929003706	4|142654047|142654053|1	687.0	687.0:687.0:687.0:687.0:687.0:687.0
IL15	ENSG00000164136	ENST00000296545	4|142654002|142655140|1	hsa-miR-556-5p	780 786	-0.202	766 787	152.00	759 787	0.0283549823513139	4|142654782|142654788|1	NaN	NA:NA:NA:NA:NA:NA
IL15	ENSG00000164136	ENST00000296545	4|142654002|142655140|1	hsa-miR-2052	94 101	-0.343	82 101	153.00	73 101	0.0289037536254564	4|142654096|142654103|1	NaN	NA:NA:NA:NA:NA:NA:NA
IL15	ENSG00000164136	ENST00000296545	4|142654002|142655140|1	hsa-miR-548x-5p	1042 1048	-0.107	1025 1048	140.00	1020 1048	0.014651872331998	4|142655044|142655050|1	15.0	15.0:15.0:15.0:15.0:15.0:15.0
IL15	ENSG00000164136	ENST00000296545	4|142654002|142655140|1	hsa-miR-301a-3p	1044 1051	-0.539	1028 1051	159.00	1023 1051	0.0182925531022807	4|142655046|142655053|1	15.0	15.0:15.0:15.0:15.0:15.0:15.0:15.0
IL15	ENSG00000164136	ENST00000296545	4|142654002|142655140|1	hsa-miR-548aj-3p	102 108	-0.094	89 109	140.00	81 109	0.0134813927090584	4|142654104|142654110|1	NaN	NA:NA:NA:NA:NA:NA
IL15	ENSG00000164136	ENST00000296545	4|142654002|142655140|1	hsa-miR-4520-2-3p	688 694	-0.277	673 695	145.00	667 695	0.00766966940912373	4|142654690|142654696|1	NaN	NA:NA:NA:NA:NA:NA
IL15	ENSG00000164136	ENST00000296545	4|142654002|142655140|1	hsa-miR-3613-3p	1040 1046	-0.045	1024 1047	149.00	1019 1047	0.0119057367175604	4|142655042|142655048|1	15.0	15.0:15.0:15.0:15.0:15.0:15.0
IL15	ENSG00000164136	ENST00000296545	4|142654002|142655140|1	hsa-miR-130b-3p	1044 1051	-0.547	1029 1051	148.00	1023 1051	0.0172571908719657	4|142655046|142655053|1	15.0	15.0:15.0:15.0:15.0:15.0:15.0:15.0
IL15	ENSG00000164136	ENST00000296545	4|142654002|142655140|1	hsa-miR-3153	921 928	-0.337	903 928	164.00	900 928	0.0523950428082282	4|142654923|142654930|1	NaN	NA:NA:NA:NA:NA:NA:NA
IL15	ENSG00000164136	ENST00000296545	4|142654002|142655140|1	hsa-miR-340-5p	541 547	-0.040	528 548	150.00	520 548	0.00701123134011903	4|142654543|142654549|1	52.0	52.0:52.0:52.0:52.0:52.0:52.0
IL15	ENSG00000164136	ENST00000296545	4|142654002|142655140|1	hsa-miR-144-3p	545 552	-0.378	533 552	154.00	524 552	0.0361304762983292	4|142654547|142654554|1	54.0	52.0:52.0:52.0:52.0:52.0:59.0:59.0
IL15	ENSG00000164136	ENST00000296545	4|142654002|142655140|1	hsa-miR-3666	1044 1051	-0.531	1028 1051	148.00	1023 1051	0.0185285577832712	4|142655046|142655053|1	15.0	15.0:15.0:15.0:15.0:15.0:15.0:15.0
IL15	ENSG00000164136	ENST00000296545	4|142654002|142655140|1	hsa-miR-301b-3p	1044 1051	-0.547	1028 1051	159.00	1023 1051	0.0181066219440204	4|142655046|142655053|1	15.0	15.0:15.0:15.0:15.0:15.0:15.0:15.0
IL15	ENSG00000164136	ENST00000296545	4|142654002|142655140|1	hsa-miR-944	1026 1032	-0.020	1012 1033	160.00	1005 1033	0.0326855407425617	4|142655028|142655034|1	NaN	NA:NA:NA:NA:NA:NA
IL15	ENSG00000164136	ENST00000296545	4|142654002|142655140|1	hsa-miR-200a-3p	903 909	-0.160	889 910	150.00	882 910	0.0352760953081898	4|142654905|142654911|1	NaN	NA:NA:NA:NA:NA:NA
IL15	ENSG00000164136	ENST00000296545	4|142654002|142655140|1	hsa-miR-22-5p	517 523	-0.317	503 524	143.00	496 524	0.028710745229311	4|142654519|142654525|1	125.0	125.0:125.0:125.0:125.0:125.0:125.0
IL15	ENSG00000164136	ENST00000296545	4|142654002|142655140|1	hsa-miR-548aw	1042 1048	-0.125	1030 1049	147.00	1021 1049	0.0336494553476655	4|142655044|142655050|1	15.0	15.0:15.0:15.0:15.0:15.0:15.0
IL15	ENSG00000164136	ENST00000296545	4|142654002|142655140|1	hsa-miR-548g-5p	1042 1048	-0.107	1025 1048	140.00	1020 1048	0.014651872331998	4|142655044|142655050|1	15.0	15.0:15.0:15.0:15.0:15.0:15.0
GBP2	ENSG00000162645	ENST00000370466	1|89573683|89573857|-1	hsa-miR-548au-3p	81 88	-0.482	69 88	156.00	88 116	0.0453373739143929	1|89573764|89573771|-1	32.0	32.0:32.0:32.0:32.0:32.0:32.0:32.0
PAEP	ENSG00000122133	ENST00000479141	9|138458399|138458801|1	hsa-miR-3689d	42 49	-0.476	28 49	150.00	21 49	0.0830724147294905	9|138458441|138458448|1	NaN	NA:NA:NA:NA:NA:NA:NA
PAEP	ENSG00000122133	ENST00000479141	9|138458399|138458801|1	hsa-miR-3202	34 41	-0.501	21 41	148.00	13 41	0.135644622403061	9|138458433|138458440|1	NaN	NA:NA:NA:NA:NA:NA:NA
PAEP	ENSG00000122133	ENST00000479141	9|138458399|138458801|1	hsa-miR-518c-5p	46 52	-0.206	31 53	150.00	25 53	0.0609185094342246	9|138458445|138458451|1	NaN	NA:NA:NA:NA:NA:NA
PAEP	ENSG00000122133	ENST00000479141	9|138458399|138458801|1	hsa-miR-5681a	71 78	-0.468	57 78	152.00	50 78	0.0824839993801591	9|138458470|138458477|1	NaN	NA:NA:NA:NA:NA:NA:NA
PAEP	ENSG00000122133	ENST00000479141	9|138458399|138458801|1	hsa-miR-516b-5p	45 51	-0.252	30 52	155.00	24 52	0.061961853502608	9|138458444|138458450|1	NaN	NA:NA:NA:NA:NA:NA
PAEP	ENSG00000122133	ENST00000479141	9|138458399|138458801|1	hsa-miR-4436b-3p	68 74	-0.377	54 75	172.00	47 75	0.106356556913536	9|138458467|138458473|1	NaN	NA:NA:NA:NA:NA:NA
PAEP	ENSG00000122133	ENST00000479141	9|138458399|138458801|1	hsa-miR-766-5p	62 68	-0.162	48 69	160.00	41 69	0.0433481550879178	9|138458461|138458467|1	NaN	NA:NA:NA:NA:NA:NA
PAEP	ENSG00000122133	ENST00000479141	9|138458399|138458801|1	hsa-miR-3911	38 44	-0.320	25 45	141.00	17 45	0.0397141296937351	9|138458437|138458443|1	NaN	NA:NA:NA:NA:NA:NA
PAEP	ENSG00000122133	ENST00000479141	9|138458399|138458801|1	hsa-miR-4459	64 70	-0.199	50 71	143.00	43 71	0.0373622444695449	9|138458463|138458469|1	NaN	NA:NA:NA:NA:NA:NA
PAEP	ENSG00000122133	ENST00000479141	9|138458399|138458801|1	hsa-miR-3190-3p	36 43	-0.405	21 43	148.00	15 43	0.168087075714628	9|138458435|138458442|1	NaN	NA:NA:NA:NA:NA:NA:NA
PAEP	ENSG00000122133	ENST00000479141	9|138458399|138458801|1	hsa-miR-488-3p	72 79	-0.371	59 79	143.00	51 79	0.172830742376035	9|138458471|138458478|1	NaN	NA:NA:NA:NA:NA:NA:NA
PAEP	ENSG00000122133	ENST00000479141	9|138458399|138458801|1	hsa-miR-1273g-3p	52 58	-0.150	39 59	151.00	31 59	0.0181858086722418	9|138458451|138458457|1	NaN	NA:NA:NA:NA:NA:NA
PAEP	ENSG00000122133	ENST00000479141	9|138458399|138458801|1	hsa-miR-4722-5p	65 71	-0.194	51 72	156.00	44 72	0.0713925146157532	9|138458464|138458470|1	NaN	NA:NA:NA:NA:NA:NA
AOX1	ENSG00000138356	ENST00000374700	2|201535403|201536214|1	hsa-miR-3662	402 408	-0.020	388 409	150.00	381 409	0.00888238092761821	2|201535805|201535811|1	NaN	NA:NA:NA:NA:NA:NA
AOX1	ENSG00000138356	ENST00000374700	2|201535403|201536214|1	hsa-miR-3662	197 203	-0.020	180 204	157.00	176 204	0.03749211638623	2|201535600|201535606|1	NaN	NA:NA:NA:NA:NA:NA
AOX1	ENSG00000138356	ENST00000374700	2|201535403|201536214|1	hsa-miR-3689e	767 774	-0.355	753 774	151.00	746 774	0.0352430501134948	2|201536170|201536177|1	NaN	NA:NA:NA:NA:NA:NA:NA
AOX1	ENSG00000138356	ENST00000374700	2|201535403|201536214|1	hsa-miR-590-3p	796 802	-0.048	783 803	154.00	775 803	0.0275962090224341	2|201536199|201536205|1	NaN	NA:NA:NA:NA:NA:NA
AOX1	ENSG00000138356	ENST00000374700	2|201535403|201536214|1	hsa-miR-3689f	767 774	-0.339	753 774	151.00	746 774	0.0343001205738398	2|201536170|201536177|1	NaN	NA:NA:NA:NA:NA:NA:NA
AOX1	ENSG00000138356	ENST00000374700	2|201535403|201536214|1	hsa-miR-549a	397 404	-0.357	382 404	143.00	376 404	0.036478829248259	2|201535800|201535807|1	NaN	NA:NA:NA:NA:NA:NA:NA
AOX1	ENSG00000138356	ENST00000374700	2|201535403|201536214|1	hsa-miR-203b-3p	103 109	-0.217	90 110	158.00	82 110	0.0283402367143804	2|201535506|201535512|1	NaN	NA:NA:NA:NA:NA:NA
AOX1	ENSG00000138356	ENST00000374700	2|201535403|201536214|1	hsa-miR-34a-3p	142 148	-0.237	129 149	141.00	121 149	0.0274264926601866	2|201535545|201535551|1	NaN	NA:NA:NA:NA:NA:NA
AOX1	ENSG00000138356	ENST00000374700	2|201535403|201536214|1	hsa-miR-4318	119 125	-0.252	110 126	146.00	98 126	0.0157614645320551	2|201535522|201535528|1	NaN	NA:NA:NA:NA:NA:NA
AOX1	ENSG00000138356	ENST00000374700	2|201535403|201536214|1	hsa-miR-4318	100 106	-0.281	91 107	148.00	79 107	0.0146275660934835	2|201535503|201535509|1	NaN	NA:NA:NA:NA:NA:NA
AOX1	ENSG00000138356	ENST00000374700	2|201535403|201536214|1	hsa-miR-4318	100 106	-0.281	91 107	148.00	98 126	0.0157614645320551	2|201535503|201535509|1	NaN	NA:NA:NA:NA:NA:NA
AOX1	ENSG00000138356	ENST00000374700	2|201535403|201536214|1	hsa-miR-27b-3p	390 397	-0.314	375 397	143.00	369 397	0.0201279042277437	2|201535793|201535800|1	NaN	NA:NA:NA:NA:NA:NA:NA
AOX1	ENSG00000138356	ENST00000374700	2|201535403|201536214|1	hsa-miR-3607-5p	770 776	-0.081	756 777	146.00	749 777	0.0425088440326968	2|201536173|201536179|1	NaN	NA:NA:NA:NA:NA:NA
AOX1	ENSG00000138356	ENST00000374700	2|201535403|201536214|1	hsa-miR-3671	597 603	-0.065	582 604	145.00	576 604	0.020174096442518	2|201536000|201536006|1	NaN	NA:NA:NA:NA:NA:NA
AOX1	ENSG00000138356	ENST00000374700	2|201535403|201536214|1	hsa-miR-432-3p	268 274	-0.261	255 275	142.00	247 275	0.0242449940184214	2|201535671|201535677|1	NaN	NA:NA:NA:NA:NA:NA
AOX1	ENSG00000138356	ENST00000374700	2|201535403|201536214|1	hsa-miR-548x-3p	711 718	-0.030	699 718	155.00	690 718	0.0202427996954248	2|201536114|201536121|1	NaN	NA:NA:NA:NA:NA:8.0:8.0
AOX1	ENSG00000138356	ENST00000374700	2|201535403|201536214|1	hsa-miR-5582-3p	506 512	-0.020	488 513	149.00	485 513	0.0201166124002648	2|201535909|201535915|1	NaN	NA:NA:NA:NA:NA:NA
AOX1	ENSG00000138356	ENST00000374700	2|201535403|201536214|1	hsa-miR-5187-5p	114 121	-0.454	101 121	150.00	93 121	0.0350659733537037	2|201535517|201535524|1	NaN	NA:NA:NA:NA:NA:NA:NA
AOX1	ENSG00000138356	ENST00000374700	2|201535403|201536214|1	hsa-miR-548aj-3p	711 718	-0.030	698 718	155.00	690 718	0.0202427996954248	2|201536114|201536121|1	NaN	NA:NA:NA:NA:NA:8.0:8.0
AOX1	ENSG00000138356	ENST00000374700	2|201535403|201536214|1	hsa-miR-4774-3p	670 677	-0.372	657 677	140.00	649 677	0.0221153967327867	2|201536073|201536080|1	NaN	NA:NA:NA:NA:NA:NA:NA
AOX1	ENSG00000138356	ENST00000374700	2|201535403|201536214|1	hsa-miR-4720-3p	180 187	-0.305	164 187	154.00	159 187	0.0423040651942485	2|201535583|201535590|1	NaN	NA:NA:NA:NA:NA:NA:NA
AOX1	ENSG00000138356	ENST00000374700	2|201535403|201536214|1	hsa-miR-133a-3p	474 481	-0.469	459 482	153.00	479 507	0.00315385112246523	2|201535877|201535884|1	NaN	NA:NA:NA:NA:NA:NA:NA
AOX1	ENSG00000138356	ENST00000374700	2|201535403|201536214|1	hsa-miR-133a-3p	474 481	-0.469	459 482	153.00	454 482	0.0312748573343401	2|201535877|201535884|1	NaN	NA:NA:NA:NA:NA:NA:NA
AOX1	ENSG00000138356	ENST00000374700	2|201535403|201536214|1	hsa-miR-3689b-5p	767 774	-0.355	753 774	151.00	746 774	0.0352430501134948	2|201536170|201536177|1	NaN	NA:NA:NA:NA:NA:NA:NA
AOX1	ENSG00000138356	ENST00000374700	2|201535403|201536214|1	hsa-miR-4496	225 231	-0.103	211 232	147.00	204 232	0.025611776949873	2|201535628|201535634|1	NaN	NA:NA:NA:NA:NA:NA
AOX1	ENSG00000138356	ENST00000374700	2|201535403|201536214|1	hsa-miR-3916	227 234	-0.240	208 234	158.00	206 234	0.0232313713140721	2|201535630|201535637|1	NaN	NA:NA:NA:NA:NA:NA:NA
AOX1	ENSG00000138356	ENST00000374700	2|201535403|201536214|1	hsa-miR-3916	435 441	-0.109	416 442	154.00	414 442	0.00731816493881323	2|201535838|201535844|1	11.0	11.0:11.0:11.0:11.0:11.0:11.0
AOX1	ENSG00000138356	ENST00000374700	2|201535403|201536214|1	hsa-miR-26a-1-3p	568 574	-0.091	551 575	162.00	547 575	0.0169396469808722	2|201535971|201535977|1	NaN	NA:NA:NA:NA:NA:NA
AOX1	ENSG00000138356	ENST00000374700	2|201535403|201536214|1	hsa-miR-4796-5p	454 461	-0.228	440 461	151.00	433 461	0.0264480460305987	2|201535857|201535864|1	6.286	11.0:11.0:11.0:11.0:NA:NA:NA
AOX1	ENSG00000138356	ENST00000374700	2|201535403|201536214|1	hsa-miR-3689a-5p	767 774	-0.355	753 774	151.00	746 774	0.0352430501134948	2|201536170|201536177|1	NaN	NA:NA:NA:NA:NA:NA:NA
AOX1	ENSG00000138356	ENST00000374700	2|201535403|201536214|1	hsa-miR-3125	227 234	-0.214	215 234	149.00	206 234	0.0476244653955936	2|201535630|201535637|1	NaN	NA:NA:NA:NA:NA:NA:NA
AOX1	ENSG00000138356	ENST00000374700	2|201535403|201536214|1	hsa-miR-3125	435 441	-0.130	421 442	160.00	414 442	0.00775643323805884	2|201535838|201535844|1	11.0	11.0:11.0:11.0:11.0:11.0:11.0
AOX1	ENSG00000138356	ENST00000374700	2|201535403|201536214|1	hsa-miR-9-5p	477 484	-0.169	460 484	155.00	456 484	0.0168394096963099	2|201535880|201535887|1	NaN	NA:NA:NA:NA:NA:NA:NA
AOX1	ENSG00000138356	ENST00000374700	2|201535403|201536214|1	hsa-miR-9-5p	477 484	-0.169	460 484	155.00	481 509	0.00795344142387092	2|201535880|201535887|1	NaN	NA:NA:NA:NA:NA:NA:NA
AOX1	ENSG00000138356	ENST00000374700	2|201535403|201536214|1	hsa-miR-9-5p	502 508	-0.111	485 509	148.00	481 509	0.00795344142387092	2|201535905|201535911|1	NaN	NA:NA:NA:NA:NA:NA
C4BPA	ENSG00000123838	ENST00000367070	1|207318063|207318317|1	hsa-miR-548p	192 198	-0.209	178 199	164.00	171 199	0.0358172518049692	1|207318255|207318261|1	NaN	NA:NA:NA:NA:NA:NA
C4BPA	ENSG00000123838	ENST00000367070	1|207318063|207318317|1	hsa-miR-216a-5p	150 156	-0.193	134 157	147.00	129 157	0.0176696642219464	1|207318213|207318219|1	NaN	NA:NA:NA:NA:NA:NA
C4BPA	ENSG00000123838	ENST00000367070	1|207318063|207318317|1	hsa-miR-330-3p	145 152	-0.309	128 152	156.00	124 152	0.0288755446675759	1|207318208|207318215|1	NaN	NA:NA:NA:NA:NA:NA:NA
C4BPA	ENSG00000123838	ENST00000367070	1|207318063|207318317|1	hsa-miR-4742-3p	55 62	-0.426	40 62	140.00	34 62	0.0400951611398622	1|207318118|207318125|1	NaN	NA:NA:NA:NA:NA:NA:NA
C4BPA	ENSG00000123838	ENST00000367070	1|207318063|207318317|1	hsa-miR-3145-3p	111 117	-0.246	97 118	151.00	90 118	0.0406627894670893	1|207318174|207318180|1	NaN	NA:NA:NA:NA:NA:NA
C4BPA	ENSG00000123838	ENST00000367070	1|207318063|207318317|1	hsa-miR-4645-3p	78 85	-0.538	65 85	158.00	57 85	0.0400169754106237	1|207318141|207318148|1	NaN	NA:NA:NA:NA:NA:NA:NA
C4BPA	ENSG00000123838	ENST00000367070	1|207318063|207318317|1	hsa-miR-2113	213 219	-0.277	201 220	160.00	192 220	0.0337582020925735	1|207318276|207318282|1	NaN	NA:NA:NA:NA:NA:NA
C4BPA	ENSG00000123838	ENST00000367070	1|207318063|207318317|1	hsa-miR-653-5p	200 206	-0.101	185 207	147.00	179 207	0.0245516338541496	1|207318263|207318269|1	NaN	NA:NA:NA:NA:NA:NA
ID4	ENSG00000172201	ENST00000378700	6|19839441;19838860|19840915;19838873|1	hsa-miR-3160-3p	687 694	-0.517	673 694	147.00	665 693	0.00358150791443555	6|19840128|19840135|1	76.75	76.75:76.75:76.75:76.75:76.75:76.75:76.75
ID4	ENSG00000172201	ENST00000378700	6|19839441;19838860|19840915;19838873|1	hsa-miR-513b-5p	1435 1441	-0.183	1420 1442	148.00	1420 1448	0.00920035686246853	6|19840876|19840882|1	22.307	22.31:22.31:22.31:22.31:22.31:22.31
ID4	ENSG00000172201	ENST00000378700	6|19839441;19838860|19840915;19838873|1	hsa-miR-1284	504 511	-0.477	490 511	148.00	504 532	0.00544727685672705	6|19839945|19839952|1	327.999	243.71:243.71:361.71:361.71:361.71:361.71:361.71
S100P	ENSG00000163993	ENST00000296370	4|6698770|6698896|1	hsa-miR-4690-5p	87 93	-0.375	72 94	156.00	66 94	0.0299769568730787	4|6698857|6698863|1	323.0	323.0:323.0:323.0:323.0:323.0:323.0
S100P	ENSG00000163993	ENST00000296370	4|6698770|6698896|1	hsa-miR-4257	99 106	-0.871	89 106	141.00	78 106	0.0313360781629843	4|6698869|6698876|1	NaN	323.0:323.0:NA:NA:NA:NA:NA
NNMT	ENSG00000166741	ENST00000535401	11|114183200|114184007|1	hsa-miR-29c-3p	190 197	-0.313	173 197	143.00	169 197	0.023480899648538	11|114183390|114183397|1	NaN	NA:NA:NA:NA:NA:NA:NA
NNMT	ENSG00000166741	ENST00000535401	11|114183200|114184007|1	hsa-miR-29c-3p	171 177	-0.189	159 178	148.00	150 178	0.00816060255044521	11|114183371|114183377|1	NaN	NA:NA:NA:NA:NA:NA
NNMT	ENSG00000166741	ENST00000535401	11|114183200|114184007|1	hsa-miR-29c-3p	171 177	-0.189	159 178	148.00	169 197	0.023480899648538	11|114183371|114183377|1	NaN	NA:NA:NA:NA:NA:NA
NNMT	ENSG00000166741	ENST00000535401	11|114183200|114184007|1	hsa-miR-29c-3p	171 177	-0.189	173 197	143.00	150 178	0.00816060255044521	11|114183373|114183377|1	NaN	NA:NA:NA:NA
NNMT	ENSG00000166741	ENST00000535401	11|114183200|114184007|1	hsa-miR-29c-3p	171 177	-0.189	173 197	143.00	169 197	0.023480899648538	11|114183373|114183377|1	NaN	NA:NA:NA:NA
NNMT	ENSG00000166741	ENST00000535401	11|114183200|114184007|1	hsa-miR-4774-3p	626 632	-0.118	613 633	151.00	605 633	0.0338968846308266	11|114183826|114183832|1	NaN	NA:NA:NA:NA:NA:NA
NNMT	ENSG00000166741	ENST00000535401	11|114183200|114184007|1	hsa-miR-4496	340 347	-0.156	326 347	166.00	319 347	0.0255174967044387	11|114183540|114183547|1	NaN	NA:NA:NA:NA:NA:NA:NA
NNMT	ENSG00000166741	ENST00000535401	11|114183200|114184007|1	hsa-miR-3654	37 43	-0.285	26 44	157.00	16 44	0.0179105445478999	11|114183237|114183243|1	NaN	NA:NA:NA:NA:NA:NA
NNMT	ENSG00000166741	ENST00000535401	11|114183200|114184007|1	hsa-miR-5571-5p	701 708	-0.225	684 708	148.00	690 718	0.00624223797325092	11|114183901|114183908|1	NaN	NA:NA:NA:NA:NA:NA:NA
NNMT	ENSG00000166741	ENST00000535401	11|114183200|114184007|1	hsa-miR-5571-5p	701 708	-0.225	684 708	148.00	680 708	0.0240872106267102	11|114183901|114183908|1	NaN	NA:NA:NA:NA:NA:NA:NA
NNMT	ENSG00000166741	ENST00000535401	11|114183200|114184007|1	hsa-miR-4736	301 307	-0.172	293 308	144.00	280 308	0.0359650250532976	11|114183501|114183507|1	NaN	NA:NA:NA:NA:NA:NA
NNMT	ENSG00000166741	ENST00000535401	11|114183200|114184007|1	hsa-miR-3944-5p	175 182	-0.411	164 182	152.00	154 182	0.0258395168796493	11|114183375|114183382|1	NaN	NA:NA:NA:NA:NA:NA:NA
NNMT	ENSG00000166741	ENST00000535401	11|114183200|114184007|1	hsa-miR-509-3-5p	321 327	-0.113	307 328	152.00	300 328	0.0319868809913404	11|114183521|114183527|1	NaN	NA:NA:NA:NA:NA:NA
NNMT	ENSG00000166741	ENST00000535401	11|114183200|114184007|1	hsa-miR-346	770 777	-0.334	757 777	156.00	749 777	0.0259504964061789	11|114183970|114183977|1	NaN	NA:NA:NA:NA:NA:NA:NA
NNMT	ENSG00000166741	ENST00000535401	11|114183200|114184007|1	hsa-miR-548au-3p	64 71	-0.396	51 71	145.00	43 71	0.0482597070762563	11|114183264|114183271|1	NaN	NA:NA:NA:NA:NA:NA:NA
NNMT	ENSG00000166741	ENST00000535401	11|114183200|114184007|1	hsa-miR-1245a	575 581	-0.253	562 582	145.00	554 582	0.0279159106764733	11|114183775|114183781|1	NaN	NA:NA:NA:NA:NA:NA
NNMT	ENSG00000166741	ENST00000535401	11|114183200|114184007|1	hsa-miR-5187-5p	534 541	-0.330	523 541	152.00	513 541	0.0352187474112252	11|114183734|114183741|1	NaN	NA:NA:NA:NA:NA:NA:NA
NNMT	ENSG00000166741	ENST00000535401	11|114183200|114184007|1	hsa-miR-4499	139 146	-0.159	130 146	140.00	118 146	0.0162460494894475	11|114183339|114183346|1	NaN	NA:NA:NA:NA:NA:NA:NA
NNMT	ENSG00000166741	ENST00000535401	11|114183200|114184007|1	hsa-miR-29b-3p	190 197	-0.313	172 197	148.00	169 197	0.0238564899829285	11|114183390|114183397|1	NaN	NA:NA:NA:NA:NA:NA:NA
NNMT	ENSG00000166741	ENST00000535401	11|114183200|114184007|1	hsa-miR-29b-3p	171 177	-0.189	172 197	148.00	150 178	0.00824990248425309	11|114183372|114183377|1	NaN	NA:NA:NA:NA:NA
NNMT	ENSG00000166741	ENST00000535401	11|114183200|114184007|1	hsa-miR-29b-3p	171 177	-0.189	172 197	148.00	169 197	0.0238564899829285	11|114183372|114183377|1	NaN	NA:NA:NA:NA:NA
NNMT	ENSG00000166741	ENST00000535401	11|114183200|114184007|1	hsa-miR-29b-3p	171 177	-0.189	154 178	152.00	150 178	0.00824990248425309	11|114183371|114183377|1	NaN	NA:NA:NA:NA:NA:NA
NNMT	ENSG00000166741	ENST00000535401	11|114183200|114184007|1	hsa-miR-29b-3p	171 177	-0.189	154 178	152.00	169 197	0.0238564899829285	11|114183371|114183377|1	NaN	NA:NA:NA:NA:NA:NA
NNMT	ENSG00000166741	ENST00000535401	11|114183200|114184007|1	hsa-miR-4309	484 490	-0.168	474 491	157.00	463 491	0.0212532409650487	11|114183684|114183690|1	NaN	NA:NA:NA:NA:NA:NA
NNMT	ENSG00000166741	ENST00000535401	11|114183200|114184007|1	hsa-miR-3198	484 490	-0.131	471 491	157.00	463 491	0.019261629483161	11|114183684|114183690|1	NaN	NA:NA:NA:NA:NA:NA
NNMT	ENSG00000166741	ENST00000535401	11|114183200|114184007|1	hsa-miR-3915	659 665	-0.186	644 666	149.00	638 666	0.0321698821807168	11|114183859|114183865|1	NaN	NA:NA:NA:NA:NA:NA
NNMT	ENSG00000166741	ENST00000535401	11|114183200|114184007|1	hsa-miR-5579-3p	564 570	-0.161	550 571	153.00	543 571	0.0368857526670877	11|114183764|114183770|1	NaN	NA:NA:NA:NA:NA:NA
NNMT	ENSG00000166741	ENST00000535401	11|114183200|114184007|1	hsa-miR-216a-5p	675 682	-0.294	661 682	143.00	654 682	0.0459016710416332	11|114183875|114183882|1	NaN	NA:NA:NA:NA:NA:NA:NA
NNMT	ENSG00000166741	ENST00000535401	11|114183200|114184007|1	hsa-miR-3174	329 336	-0.358	317 336	156.00	308 336	0.0441094060992023	11|114183529|114183536|1	NaN	NA:NA:NA:NA:NA:NA:NA
NNMT	ENSG00000166741	ENST00000535401	11|114183200|114184007|1	hsa-miR-509-5p	321 327	-0.124	308 328	157.00	300 328	0.0328368287327913	11|114183521|114183527|1	NaN	NA:NA:NA:NA:NA:NA
NNMT	ENSG00000166741	ENST00000535401	11|114183200|114184007|1	hsa-miR-4731-5p	538 544	-0.145	523 544	144.00	516 544	0.0193264844587426	11|114183738|114183744|1	NaN	NA:NA:NA:NA:NA:NA
NNMT	ENSG00000166741	ENST00000535401	11|114183200|114184007|1	hsa-miR-29a-3p	190 197	-0.305	176 197	142.00	169 197	0.0220538253757638	11|114183390|114183397|1	NaN	NA:NA:NA:NA:NA:NA:NA
NNMT	ENSG00000166741	ENST00000535401	11|114183200|114184007|1	hsa-miR-29a-3p	171 177	-0.189	159 178	148.00	150 178	0.00812368176643383	11|114183371|114183377|1	NaN	NA:NA:NA:NA:NA:NA
NNMT	ENSG00000166741	ENST00000535401	11|114183200|114184007|1	hsa-miR-29a-3p	171 177	-0.189	159 178	148.00	169 197	0.0220538253757638	11|114183371|114183377|1	NaN	NA:NA:NA:NA:NA:NA
NNMT	ENSG00000166741	ENST00000535401	11|114183200|114184007|1	hsa-miR-29a-3p	171 177	-0.189	176 197	142.00	150 178	0.00812368176643383	11|114183376|114183377|1	NaN	NA
NNMT	ENSG00000166741	ENST00000535401	11|114183200|114184007|1	hsa-miR-29a-3p	171 177	-0.189	176 197	142.00	169 197	0.0220538253757638	11|114183376|114183377|1	NaN	NA
MAOA	ENSG00000189221	ENST00000338702	X|43603761|43606068|1	hsa-miR-302d-5p	137 143	-0.216	122 144	155.00	116 144	0.0497165100435882	X|43603898|43603904|1	NaN	NA:NA:NA:NA:NA:NA
MAOA	ENSG00000189221	ENST00000338702	X|43603761|43606068|1	hsa-miR-302b-5p	137 143	-0.216	122 144	151.00	116 144	0.0536004534359267	X|43603898|43603904|1	NaN	NA:NA:NA:NA:NA:NA
MAOA	ENSG00000189221	ENST00000338702	X|43603761|43606068|1	hsa-miR-132-3p	1057 1064	-0.298	1043 1064	142.00	1036 1064	0.0259324053873196	X|43604818|43604825|1	NaN	NA:NA:NA:NA:NA:NA:NA
MAOA	ENSG00000189221	ENST00000338702	X|43603761|43606068|1	hsa-miR-200a-5p	2245 2251	-0.215	2233 2252	146.00	2224 2252	0.0222345550723457	X|43606006|43606012|1	NaN	NA:NA:NA:NA:NA:NA
MAOA	ENSG00000189221	ENST00000338702	X|43603761|43606068|1	hsa-miR-200a-5p	179 185	-0.196	166 186	149.00	158 186	0.0177218565060292	X|43603940|43603946|1	NaN	NA:NA:NA:NA:NA:NA
MAOA	ENSG00000189221	ENST00000338702	X|43603761|43606068|1	hsa-miR-3136-3p	81 88	-0.509	68 88	145.00	60 88	0.0467423551767411	X|43603842|43603849|1	NaN	NA:NA:NA:NA:NA:NA:NA
MAOA	ENSG00000189221	ENST00000338702	X|43603761|43606068|1	hsa-miR-7-2-3p	1064 1070	-0.020	1050 1071	161.00	1043 1071	0.0141860492147747	X|43604825|43604831|1	NaN	NA:NA:NA:NA:NA:NA
MAOA	ENSG00000189221	ENST00000338702	X|43603761|43606068|1	hsa-miR-196a-5p	110 116	-0.298	96 117	154.00	89 117	0.0316052991841195	X|43603871|43603877|1	NaN	NA:NA:NA:NA:NA:NA
MAOA	ENSG00000189221	ENST00000338702	X|43603761|43606068|1	hsa-miR-637	781 787	-0.051	763 788	148.00	760 788	0.00878997734278804	X|43604542|43604548|1	NaN	NA:NA:NA:NA:NA:NA
MAOA	ENSG00000189221	ENST00000338702	X|43603761|43606068|1	hsa-miR-888-3p	876 882	-0.052	860 883	151.00	855 883	0.00845064534761858	X|43604637|43604643|1	NaN	NA:NA:NA:NA:NA:NA
MAOA	ENSG00000189221	ENST00000338702	X|43603761|43606068|1	hsa-miR-888-3p	202 208	-0.171	188 209	140.00	181 209	0.0170309711032011	X|43603963|43603969|1	NaN	NA:NA:NA:NA:NA:NA
MAOA	ENSG00000189221	ENST00000338702	X|43603761|43606068|1	hsa-miR-5582-3p	1140 1147	-0.030	1124 1147	143.00	1119 1147	0.0186453549425547	X|43604901|43604908|1	NaN	NA:NA:NA:NA:NA:NA:NA
MAOA	ENSG00000189221	ENST00000338702	X|43603761|43606068|1	hsa-miR-5582-3p	1450 1456	-0.020	1430 1457	152.00	1429 1457	0.0116956099946174	X|43605211|43605217|1	NaN	NA:NA:NA:NA:NA:NA
MAOA	ENSG00000189221	ENST00000338702	X|43603761|43606068|1	hsa-miR-7-1-3p	1064 1070	-0.020	1050 1071	167.00	1043 1071	0.0168957464899202	X|43604825|43604831|1	NaN	NA:NA:NA:NA:NA:NA
MAOA	ENSG00000189221	ENST00000338702	X|43603761|43606068|1	hsa-miR-7-1-3p	2275 2281	-0.040	2260 2281	140.00	2249 2277	0.010232318609849	X|43606036|43606042|1	NaN	NA:NA:NA:NA:NA:NA
MAOA	ENSG00000189221	ENST00000338702	X|43603761|43606068|1	hsa-miR-7-1-3p	2275 2281	-0.040	2260 2281	140.00	2253 2281	0.0115403512014577	X|43606036|43606042|1	NaN	NA:NA:NA:NA:NA:NA
MAOA	ENSG00000189221	ENST00000338702	X|43603761|43606068|1	hsa-miR-4426	192 199	-0.341	183 199	145.00	171 199	0.0284651510293686	X|43603953|43603960|1	NaN	NA:NA:NA:NA:NA:NA:NA
MAOA	ENSG00000189221	ENST00000338702	X|43603761|43606068|1	hsa-miR-4682	1253 1260	-0.284	1238 1260	147.00	1232 1260	0.0324645723396103	X|43605014|43605021|1	NaN	NA:NA:NA:NA:NA:NA:NA
MAOA	ENSG00000189221	ENST00000338702	X|43603761|43606068|1	hsa-miR-4682	1636 1642	-0.096	1619 1643	148.00	1615 1643	0.00614733568414717	X|43605397|43605403|1	NaN	NA:NA:NA:NA:NA:NA
MAOA	ENSG00000189221	ENST00000338702	X|43603761|43606068|1	hsa-miR-3614-3p	2012 2018	-0.121	1996 2019	171.00	1991 2019	0.0243258215458716	X|43605773|43605779|1	NaN	NA:NA:NA:NA:NA:NA
MAOA	ENSG00000189221	ENST00000338702	X|43603761|43606068|1	hsa-miR-1324	371 377	-0.086	353 378	157.00	350 378	0.0119276535937536	X|43604132|43604138|1	NaN	NA:NA:NA:NA:NA:NA
MAOA	ENSG00000189221	ENST00000338702	X|43603761|43606068|1	hsa-miR-1324	2070 2076	-0.135	2054 2077	145.00	2049 2077	0.0155437157798015	X|43605831|43605837|1	NaN	NA:NA:NA:NA:NA:NA
MAOA	ENSG00000189221	ENST00000338702	X|43603761|43606068|1	hsa-miR-4712-5p	98 105	-0.543	84 105	145.00	77 105	0.0642418487903196	X|43603859|43603866|1	NaN	NA:NA:NA:NA:NA:NA:NA
MAOA	ENSG00000189221	ENST00000338702	X|43603761|43606068|1	hsa-miR-4457	242 249	-0.460	227 249	151.00	221 249	0.0255081538710388	X|43604003|43604010|1	NaN	NA:NA:NA:NA:NA:NA:NA
MAOA	ENSG00000189221	ENST00000338702	X|43603761|43606068|1	hsa-miR-302c-5p	221 227	-0.082	207 228	160.00	200 228	0.0129790681986307	X|43603982|43603988|1	NaN	NA:NA:NA:NA:NA:NA
MAOA	ENSG00000189221	ENST00000338702	X|43603761|43606068|1	hsa-miR-548c-3p	1259 1266	-0.030	1247 1266	156.00	1238 1266	0.0121740031603299	X|43605020|43605027|1	NaN	NA:NA:NA:NA:NA:NA:NA
MAOA	ENSG00000189221	ENST00000338702	X|43603761|43606068|1	hsa-miR-548o-3p	1517 1524	-0.048	1501 1524	153.00	1496 1524	0.00509319825565081	X|43605278|43605285|1	NaN	NA:NA:NA:NA:NA:NA:NA
MAOA	ENSG00000189221	ENST00000338702	X|43603761|43606068|1	hsa-miR-548o-3p	1451 1457	-0.020	1437 1458	140.00	1430 1458	0.00806481958127864	X|43605212|43605218|1	NaN	NA:NA:NA:NA:NA:NA
MAOA	ENSG00000189221	ENST00000338702	X|43603761|43606068|1	hsa-miR-3918	1981 1987	-0.263	1969 1988	152.00	1960 1988	0.0336300948779831	X|43605742|43605748|1	NaN	NA:NA:NA:NA:NA:NA
MAOA	ENSG00000189221	ENST00000338702	X|43603761|43606068|1	hsa-miR-302a-5p	90 96	-0.144	75 97	156.00	69 97	0.0149625707412019	X|43603851|43603857|1	NaN	NA:NA:NA:NA:NA:NA
MAOA	ENSG00000189221	ENST00000338702	X|43603761|43606068|1	hsa-miR-302a-5p	1959 1966	-0.030	1945 1966	150.00	1938 1966	0.00947379284887701	X|43605720|43605727|1	NaN	NA:NA:NA:NA:NA:NA:NA
MAOA	ENSG00000189221	ENST00000338702	X|43603761|43606068|1	hsa-miR-187-3p	1862 1869	-0.443	1850 1869	143.00	1841 1869	0.0318234764823798	X|43605623|43605630|1	NaN	NA:NA:NA:NA:NA:NA:NA
MAOA	ENSG00000189221	ENST00000338702	X|43603761|43606068|1	hsa-miR-593-5p	2165 2171	-0.206	2149 2172	145.00	2144 2172	0.0364635583944769	X|43605926|43605932|1	NaN	NA:NA:NA:NA:NA:NA
MAOA	ENSG00000189221	ENST00000338702	X|43603761|43606068|1	hsa-miR-3680-3p	328 335	-0.212	315 335	152.00	307 335	0.0609692027046659	X|43604089|43604096|1	NaN	NA:NA:NA:NA:NA:NA:NA
MAOA	ENSG00000189221	ENST00000338702	X|43603761|43606068|1	hsa-miR-34a-3p	1666 1672	-0.168	1652 1673	145.00	1645 1673	0.020899755492917	X|43605427|43605433|1	NaN	NA:NA:NA:NA:NA:NA
MAOA	ENSG00000189221	ENST00000338702	X|43603761|43606068|1	hsa-miR-548a-3p	915 921	-0.020	901 922	146.00	894 922	0.0059346529087654	X|43604676|43604682|1	NaN	NA:NA:NA:NA:NA:NA
MAOA	ENSG00000189221	ENST00000338702	X|43603761|43606068|1	hsa-miR-449a	2290 2297	-0.339	2274 2297	165.00	2269 2297	0.0190048927469854	X|43606051|43606058|1	NaN	NA:NA:NA:NA:NA:NA:NA
MAOA	ENSG00000189221	ENST00000338702	X|43603761|43606068|1	hsa-miR-569	1385 1391	-0.090	1371 1392	152.00	1364 1392	0.0116505228092514	X|43605146|43605152|1	NaN	NA:NA:NA:NA:NA:NA
MAOA	ENSG00000189221	ENST00000338702	X|43603761|43606068|1	hsa-miR-105-5p	359 366	-0.138	345 366	149.00	338 366	0.024601626844502	X|43604120|43604127|1	NaN	NA:NA:NA:NA:NA:NA:NA
MAOA	ENSG00000189221	ENST00000338702	X|43603761|43606068|1	hsa-miR-5693	2236 2243	-0.266	2222 2243	140.00	2215 2243	0.0226622851521327	X|43605997|43606004|1	NaN	NA:NA:NA:NA:NA:NA:NA
MAOA	ENSG00000189221	ENST00000338702	X|43603761|43606068|1	hsa-miR-212-3p	1057 1064	-0.306	1044 1064	140.00	1036 1064	0.0248725687290795	X|43604818|43604825|1	NaN	NA:NA:NA:NA:NA:NA:NA
MAOA	ENSG00000189221	ENST00000338702	X|43603761|43606068|1	hsa-miR-181a-5p	1733 1739	-0.020	1718 1740	160.00	1712 1740	0.0105787400315529	X|43605494|43605500|1	NaN	NA:NA:NA:NA:NA:NA
MAOA	ENSG00000189221	ENST00000338702	X|43603761|43606068|1	hsa-miR-3916	664 670	-0.150	640 671	157.00	643 671	0.0317494960652004	X|43604425|43604431|1	NaN	NA:NA:NA:NA:NA:NA
MAOA	ENSG00000189221	ENST00000338702	X|43603761|43606068|1	hsa-miR-4470	2190 2196	-0.174	2176 2197	146.00	2169 2197	0.0111675082771184	X|43605951|43605957|1	NaN	NA:NA:NA:NA:NA:NA
MAOA	ENSG00000189221	ENST00000338702	X|43603761|43606068|1	hsa-miR-548ar-3p	915 921	-0.020	902 922	162.00	894 922	0.0124564208293955	X|43604676|43604682|1	NaN	NA:NA:NA:NA:NA:NA
MAOA	ENSG00000189221	ENST00000338702	X|43603761|43606068|1	hsa-miR-1245a	248 254	-0.365	235 255	161.00	227 255	0.0261193343542889	X|43604009|43604015|1	NaN	NA:NA:NA:NA:NA:NA
MAOA	ENSG00000189221	ENST00000338702	X|43603761|43606068|1	hsa-miR-374b-5p	1566 1572	-0.020	1552 1573	140.00	1545 1573	0.0101883235962068	X|43605327|43605333|1	NaN	NA:NA:NA:NA:NA:NA
MAOA	ENSG00000189221	ENST00000338702	X|43603761|43606068|1	hsa-miR-374b-5p	1377 1383	-0.020	1364 1384	153.00	1356 1384	0.0101584641294429	X|43605138|43605144|1	NaN	NA:NA:NA:NA:NA:NA
MAOA	ENSG00000189221	ENST00000338702	X|43603761|43606068|1	hsa-miR-5000-3p	306 312	-0.225	295 313	152.00	285 313	0.0287138026077847	X|43604067|43604073|1	NaN	NA:NA:NA:NA:NA:NA
MAOA	ENSG00000189221	ENST00000338702	X|43603761|43606068|1	hsa-miR-3148	661 667	-0.032	646 668	149.00	640 668	0.007727952933962	X|43604422|43604428|1	NaN	NA:NA:NA:NA:NA:NA
MAOA	ENSG00000189221	ENST00000338702	X|43603761|43606068|1	hsa-miR-3148	929 935	-0.045	915 936	140.00	908 936	0.0111380666771735	X|43604690|43604696|1	NaN	NA:NA:NA:NA:NA:NA
MAOA	ENSG00000189221	ENST00000338702	X|43603761|43606068|1	hsa-miR-181c-5p	1733 1739	-0.020	1718 1740	150.00	1712 1740	0.00989332024560913	X|43605494|43605500|1	NaN	NA:NA:NA:NA:NA:NA
MAOA	ENSG00000189221	ENST00000338702	X|43603761|43606068|1	hsa-miR-181d-5p	1733 1739	-0.020	1718 1740	148.00	1712 1740	0.00985503372008093	X|43605494|43605500|1	NaN	NA:NA:NA:NA:NA:NA
MAOA	ENSG00000189221	ENST00000338702	X|43603761|43606068|1	hsa-miR-1323	1517 1524	-0.030	1503 1524	140.00	1496 1524	0.00757425432029611	X|43605278|43605285|1	NaN	NA:NA:NA:NA:NA:NA:NA
MAOA	ENSG00000189221	ENST00000338702	X|43603761|43606068|1	hsa-miR-1323	1451 1457	-0.020	1437 1458	163.00	1430 1458	0.00888459033480071	X|43605212|43605218|1	NaN	NA:NA:NA:NA:NA:NA
MAOA	ENSG00000189221	ENST00000338702	X|43603761|43606068|1	hsa-miR-4647	192 199	-0.333	172 199	155.00	171 199	0.0251258362090695	X|43603953|43603960|1	NaN	NA:NA:NA:NA:NA:NA:NA
MAOA	ENSG00000189221	ENST00000338702	X|43603761|43606068|1	hsa-miR-770-5p	98 105	-0.551	83 105	154.00	77 105	0.0759146658090753	X|43603859|43603866|1	NaN	NA:NA:NA:NA:NA:NA:NA
MAOA	ENSG00000189221	ENST00000338702	X|43603761|43606068|1	hsa-miR-543	707 713	-0.035	694 714	145.00	686 714	0.0150308236207162	X|43604468|43604474|1	NaN	NA:NA:NA:NA:NA:NA
MAOA	ENSG00000189221	ENST00000338702	X|43603761|43606068|1	hsa-miR-543	1734 1740	-0.020	1720 1741	145.00	1713 1741	0.00908639582411235	X|43605495|43605501|1	NaN	NA:NA:NA:NA:NA:NA
MAOA	ENSG00000189221	ENST00000338702	X|43603761|43606068|1	hsa-miR-181b-5p	1733 1739	-0.020	1718 1740	152.00	1712 1740	0.0105060999865717	X|43605494|43605500|1	NaN	NA:NA:NA:NA:NA:NA
MAOA	ENSG00000189221	ENST00000338702	X|43603761|43606068|1	hsa-miR-205-3p	1035 1042	-0.030	1019 1042	158.00	1014 1042	0.0170801930432415	X|43604796|43604803|1	NaN	NA:NA:NA:NA:NA:NA:NA
MAOA	ENSG00000189221	ENST00000338702	X|43603761|43606068|1	hsa-miR-205-3p	257 263	-0.124	245 264	158.00	236 264	0.0101577565804937	X|43604018|43604024|1	NaN	NA:NA:NA:NA:NA:NA
MAOA	ENSG00000189221	ENST00000338702	X|43603761|43606068|1	hsa-miR-4423-3p	1856 1862	-0.093	1843 1863	140.00	1835 1863	0.0130091265490113	X|43605617|43605623|1	NaN	NA:NA:NA:NA:NA:NA
MAOA	ENSG00000189221	ENST00000338702	X|43603761|43606068|1	hsa-miR-4423-3p	2167 2174	-0.292	2154 2174	155.00	2146 2174	0.0231815820482285	X|43605928|43605935|1	NaN	NA:NA:NA:NA:NA:NA:NA
MAOA	ENSG00000189221	ENST00000338702	X|43603761|43606068|1	hsa-miR-196b-5p	110 116	-0.298	93 117	150.00	89 117	0.0344117065327009	X|43603871|43603877|1	NaN	NA:NA:NA:NA:NA:NA
MAOA	ENSG00000189221	ENST00000338702	X|43603761|43606068|1	hsa-miR-34a-5p	2290 2297	-0.323	2275 2297	150.00	2269 2297	0.0202749047721316	X|43606051|43606058|1	NaN	NA:NA:NA:NA:NA:NA:NA
MAOA	ENSG00000189221	ENST00000338702	X|43603761|43606068|1	hsa-miR-548av-3p	914 920	-0.137	901 921	151.00	893 921	0.00902045747435701	X|43604675|43604681|1	NaN	NA:NA:NA:NA:NA:NA
MAOA	ENSG00000189221	ENST00000338702	X|43603761|43606068|1	hsa-miR-3611	2000 2006	-0.041	1987 2007	140.00	1979 2007	0.016526967748785	X|43605761|43605767|1	NaN	NA:NA:NA:NA:NA:NA
MAOA	ENSG00000189221	ENST00000338702	X|43603761|43606068|1	hsa-miR-583	666 672	-0.088	652 673	154.00	645 673	0.0218122478681929	X|43604427|43604433|1	NaN	NA:NA:NA:NA:NA:NA
MAOA	ENSG00000189221	ENST00000338702	X|43603761|43606068|1	hsa-miR-1197	305 311	-0.259	292 312	147.00	284 312	0.0403168398734882	X|43604066|43604072|1	NaN	NA:NA:NA:NA:NA:NA
MAOA	ENSG00000189221	ENST00000338702	X|43603761|43606068|1	hsa-miR-513b-5p	243 249	-0.213	229 250	148.00	222 250	0.0113915947760268	X|43604004|43604010|1	NaN	NA:NA:NA:NA:NA:NA
MAOA	ENSG00000189221	ENST00000338702	X|43603761|43606068|1	hsa-miR-676-5p	1738 1745	-0.182	1724 1745	169.00	1717 1745	0.0307674612662812	X|43605499|43605506|1	NaN	NA:NA:NA:NA:NA:NA:NA
MAOA	ENSG00000189221	ENST00000338702	X|43603761|43606068|1	hsa-miR-548ah-5p	250 256	-0.135	238 257	166.00	229 257	0.0257529925591715	X|43604011|43604017|1	NaN	NA:NA:NA:NA:NA:NA
MAOA	ENSG00000189221	ENST00000338702	X|43603761|43606068|1	hsa-miR-3617-5p	973 979	-0.072	961 980	161.00	952 980	0.0271932361914788	X|43604734|43604740|1	8.0	8.0:8.0:8.0:8.0:8.0:8.0
MAOA	ENSG00000189221	ENST00000338702	X|43603761|43606068|1	hsa-miR-412-3p	391 397	-0.135	376 398	169.00	370 398	0.0122995546870924	X|43604152|43604158|1	NaN	NA:NA:NA:NA:NA:NA
MAOA	ENSG00000189221	ENST00000338702	X|43603761|43606068|1	hsa-miR-4795-5p	1997 2004	-0.218	1982 2004	144.00	1976 2004	0.0133803178366373	X|43605758|43605765|1	NaN	NA:NA:NA:NA:NA:NA:NA
MAOA	ENSG00000189221	ENST00000338702	X|43603761|43606068|1	hsa-miR-200b-5p	2245 2251	-0.182	2230 2252	148.00	2224 2252	0.0501689541176903	X|43606006|43606012|1	NaN	NA:NA:NA:NA:NA:NA
MAOA	ENSG00000189221	ENST00000338702	X|43603761|43606068|1	hsa-miR-200b-5p	179 185	-0.207	165 186	156.00	158 186	0.0340474277243412	X|43603940|43603946|1	NaN	NA:NA:NA:NA:NA:NA
MAOA	ENSG00000189221	ENST00000338702	X|43603761|43606068|1	hsa-miR-4298	2075 2081	-0.163	2061 2082	167.00	2054 2082	0.027731164175528	X|43605836|43605842|1	NaN	NA:NA:NA:NA:NA:NA
MAOA	ENSG00000189221	ENST00000338702	X|43603761|43606068|1	hsa-miR-4660	1468 1475	-0.364	1448 1475	153.00	1447 1475	0.0538388833962427	X|43605229|43605236|1	NaN	NA:NA:NA:NA:NA:NA:NA
MAOA	ENSG00000189221	ENST00000338702	X|43603761|43606068|1	hsa-miR-4742-5p	2253 2259	-0.242	2239 2260	159.00	2232 2260	0.0518964148179401	X|43606014|43606020|1	NaN	NA:NA:NA:NA:NA:NA
MAOA	ENSG00000189221	ENST00000338702	X|43603761|43606068|1	hsa-miR-3609	250 256	-0.131	235 257	153.00	229 257	0.0253591472251393	X|43604011|43604017|1	NaN	NA:NA:NA:NA:NA:NA
MAOA	ENSG00000189221	ENST00000338702	X|43603761|43606068|1	hsa-miR-3925-5p	1189 1196	-0.212	1175 1196	147.00	1168 1196	0.0189087699994192	X|43604950|43604957|1	NaN	NA:NA:NA:NA:NA:NA:NA
MAOA	ENSG00000189221	ENST00000338702	X|43603761|43606068|1	hsa-miR-4735-5p	1091 1097	-0.020	1077 1098	140.00	1070 1098	0.00799456635178973	X|43604852|43604858|1	NaN	NA:NA:NA:NA:NA:NA
MAOA	ENSG00000189221	ENST00000338702	X|43603761|43606068|1	hsa-miR-4735-5p	946 953	-0.030	932 953	144.00	925 953	0.0045724415288076	X|43604707|43604714|1	NaN	NA:NA:NA:NA:NA:NA:NA
MAOA	ENSG00000189221	ENST00000338702	X|43603761|43606068|1	hsa-miR-5582-5p	1855 1862	-0.086	1841 1862	144.00	1834 1862	0.0270096203665286	X|43605616|43605623|1	NaN	NA:NA:NA:NA:NA:NA:NA
MAOA	ENSG00000189221	ENST00000338702	X|43603761|43606068|1	hsa-miR-5095	2255 2261	-0.236	2242 2262	146.00	2234 2262	0.0160047546367091	X|43606016|43606022|1	NaN	NA:NA:NA:NA:NA:NA
MAOA	ENSG00000189221	ENST00000338702	X|43603761|43606068|1	hsa-miR-5095	403 410	-0.087	388 410	145.00	382 410	0.0149267128607925	X|43604164|43604171|1	NaN	NA:NA:NA:NA:NA:NA:NA
MAOA	ENSG00000189221	ENST00000338702	X|43603761|43606068|1	hsa-miR-4662b	192 199	-0.427	178 199	149.00	171 199	0.0307452789142035	X|43603953|43603960|1	NaN	NA:NA:NA:NA:NA:NA:NA
