# Supplementary material for: Meta-signature of human endometrial receptivity: a meta-analysis and validation study of transcriptomic biomarkers
Source: Sci Rep. 2017 Aug 30;7:10077. doi: 10.1038/s41598-017-10098-3 (PMC5577343; doi:10.1038/s41598-017-10098-3)
Supplement: Supplementary file 3 — Supplementary Table 3 [file 41598_2017_10098_MOESM3_ESM.xls]

## Sheet: ST2_miRNAmRNA
miRNA name	Gene Names
hsa-miR-1-3p	MT1H
hsa-miR-106a-3p	ARID5B
hsa-miR-106b-5p	ACADSB
hsa-miR-1185-1-3p	EFNA1 ACADSB ARID5B
hsa-miR-1185-2-3p	ARID5B ACADSB EFNA1
hsa-miR-1200	CFD
hsa-miR-1202	ARID5B
hsa-miR-122-5p	GPX3
hsa-miR-1226-3p	CD55 ARID5B
hsa-miR-1243	MAP3K5 OLFM1
hsa-miR-1244	IGFBP1
hsa-miR-1252-5p	ENPEP
hsa-miR-1257	IGFBP1
hsa-miR-126-5p	SLC1A1
hsa-miR-1260a	NDRG1 CFD
hsa-miR-1273d	SLC1A1
hsa-miR-1273f	CFD
hsa-miR-1277-5p	IGFBP1 ARID5B CD55 SLC1A1 ACADSB
hsa-miR-1278	ACADSB
hsa-miR-128-3p	ARID5B
hsa-miR-1284	ID4
hsa-miR-1285-3p	EFNA1
hsa-miR-129-5p	ARID5B
hsa-miR-1291	EFNA1
hsa-miR-1294	ARG2
hsa-miR-1297	SLC1A1
hsa-miR-1302	ARID5B
hsa-miR-1304-5p	EFNA1
hsa-miR-1305	ARID5B
hsa-miR-130a-3p	ANXA4 IL15
hsa-miR-130a-5p	SLC1A1
hsa-miR-130b-3p	IL15 ANXA4
hsa-miR-130b-5p	SLC1A1 ARID5B GADD45A
hsa-miR-132-3p	SLC1A1
hsa-miR-1323	ARID5B
hsa-miR-1324	ARID5B
hsa-miR-135b-3p	GADD45A
hsa-miR-141-3p	ACADSB
hsa-miR-142-5p	ACADSB
hsa-miR-144-3p	IL15
hsa-miR-146a-5p	SLC1A1
hsa-miR-146b-5p	SLC1A1
hsa-miR-15b-3p	SLC1A1
hsa-miR-16-1-3p	IGFBP1
hsa-miR-16-2-3p	ARID5B
hsa-miR-181a-2-3p	ACADSB
hsa-miR-181c-3p	OLFM1
hsa-miR-187-5p	EFNA1
hsa-miR-1915-5p	ARID5B
hsa-miR-193a-3p	SLC1A1
hsa-miR-193a-5p	ARID5B
hsa-miR-195-3p	ARID5B
hsa-miR-200a-3p	ACADSB
hsa-miR-200b-3p	SLC1A1
hsa-miR-200c-3p	SLC1A1
hsa-miR-205-3p	SLC1A1
hsa-miR-2052	ARID5B
hsa-miR-2053	IL15
hsa-miR-206	MT1H
hsa-miR-2117	ARID5B
hsa-miR-212-3p	SLC1A1
hsa-miR-216b-5p	CD55
hsa-miR-218-2-3p	ARID5B
hsa-miR-22-5p	IL15
hsa-miR-223-3p	ARID5B
hsa-miR-224-3p	ARID5B G0S2
hsa-miR-2276-3p	CD55
hsa-miR-2355-3p	ACADSB
hsa-miR-23a-3p	SLC1A1
hsa-miR-23b-3p	SLC1A1
hsa-miR-23c	SLC1A1
hsa-miR-24-1-5p	ACADSB
hsa-miR-24-2-5p	ACADSB
hsa-miR-2467-3p	SLC1A1
hsa-miR-2681-3p	ARID5B
hsa-miR-26a-5p	SLC1A1
hsa-miR-26b-5p	SLC1A1
hsa-miR-301a-3p	IL15 ANXA4
hsa-miR-301b-3p	ANXA4 IL15
hsa-miR-302b-5p	GADD45A
hsa-miR-302c-5p	ARID5B GADD45A
hsa-miR-302d-5p	GADD45A
hsa-miR-3064-3p	DKK1
hsa-miR-3065-5p	ANXA4 CD55
hsa-miR-30c-1-3p	ARID5B EFNA1
hsa-miR-30c-2-3p	ARID5B
hsa-miR-31-3p	IL15
hsa-miR-3120-3p	EFNA1
hsa-miR-3121-3p	MAP3K5
hsa-miR-3122	ARID5B
hsa-miR-3125	AOX1
hsa-miR-3143	ARID5B
hsa-miR-3148	CD55 ARID5B
hsa-miR-3156-5p	ARID5B
hsa-miR-3158-3p	ACADSB
hsa-miR-3160-3p	ID4
hsa-miR-3160-5p	IGFBP1
hsa-miR-3162-5p	GADD45A
hsa-miR-3163	GADD45A ARID5B
hsa-miR-3164	ARID5B
hsa-miR-3167	SLC1A1
hsa-miR-3173-5p	EFNA1
hsa-miR-3177-3p	ARID5B
hsa-miR-3177-5p	DKK1
hsa-miR-3182	ARID5B
hsa-miR-3187-3p	SLC1A1
hsa-miR-3191-5p	ARID5B
hsa-miR-3192-5p	ARID5B
hsa-miR-32-3p	PRUNE2
hsa-miR-3202	ARID5B
hsa-miR-323a-3p	CD55
hsa-miR-323b-3p	SLC1A1
hsa-miR-335-3p	DKK1 ARID5B GADD45A
hsa-miR-337-3p	SLC1A1
hsa-miR-338-5p	ARID5B
hsa-miR-340-5p	IL15 ACADSB
hsa-miR-34b-5p	IGFBP1 DKK1
hsa-miR-3529-5p	GPX3
hsa-miR-3613-3p	IL15 GADD45A
hsa-miR-3617-5p	CD55 MAOA
hsa-miR-362-5p	GADD45A
hsa-miR-3658	ARID5B
hsa-miR-3659	ARID5B
hsa-miR-365a-3p	PRUNE2
hsa-miR-365a-5p	CFD
hsa-miR-365b-3p	PRUNE2
hsa-miR-3662	ACADSB ARID5B IL15
hsa-miR-3666	IL15 ANXA4
hsa-miR-3667-3p	G0S2
hsa-miR-3671	ARID5B
hsa-miR-3674	EFNA1
hsa-miR-3675-3p	ACADSB CD55
hsa-miR-3680-3p	IGFBP1
hsa-miR-3681-3p	ANXA4 ARID5B
hsa-miR-3681-5p	ARID5B
hsa-miR-3682-5p	ARID5B
hsa-miR-3688-5p	ARID5B
hsa-miR-371b-5p	ARID5B
hsa-miR-373-5p	ARID5B
hsa-miR-374a-3p	ACADSB
hsa-miR-374a-5p	ARID5B SLC1A1
hsa-miR-374b-5p	ARID5B
hsa-miR-374c-5p	ARID5B
hsa-miR-378a-3p	ARID5B
hsa-miR-378a-5p	ARID5B
hsa-miR-378b	ARID5B
hsa-miR-378c	ARID5B
hsa-miR-378d	ARID5B
hsa-miR-378e	ARID5B
hsa-miR-378f	ARID5B
hsa-miR-378h	ARID5B
hsa-miR-378i	ARID5B
hsa-miR-379-3p	ACADSB
hsa-miR-379-5p	GPX3 G0S2
hsa-miR-382-5p	ARID5B
hsa-miR-3907	CFD
hsa-miR-3909	ARID5B
hsa-miR-3913-5p	ARID5B
hsa-miR-3916	AOX1
hsa-miR-3922-5p	CLDN4
hsa-miR-3925-3p	EFNA1
hsa-miR-3942-5p	ARID5B
hsa-miR-3977	ARID5B
hsa-miR-411-3p	ACADSB
hsa-miR-422a	ARID5B
hsa-miR-423-5p	ARID5B
hsa-miR-424-5p	IL15
hsa-miR-425-5p	ACADSB ANXA2
hsa-miR-4265	ARID5B
hsa-miR-4280	IL15
hsa-miR-4282	GADD45A SLC1A1
hsa-miR-4295	IL15 ANXA4
hsa-miR-4296	ARID5B
hsa-miR-4298	ARID5B
hsa-miR-4307	CD55
hsa-miR-432-5p	ARID5B
hsa-miR-4320	PRUNE2
hsa-miR-4322	ARID5B
hsa-miR-4418	SLC1A1
hsa-miR-4422	SPP1 SLC1A1 ARID5B
hsa-miR-4436a	EFNA1
hsa-miR-4436b-5p	ACADSB
hsa-miR-4440	SLC1A1
hsa-miR-4445-5p	ARID5B
hsa-miR-4461	ARID5B
hsa-miR-4468	GPX3
hsa-miR-4477a	ARID5B ENPEP
hsa-miR-4482-3p	CD55
hsa-miR-4491	ARID5B
hsa-miR-4495	CD55
hsa-miR-449c-5p	DKK1 IGFBP1
hsa-miR-4503	SLC1A1
hsa-miR-450b-3p	CD55
hsa-miR-450b-5p	IL15
hsa-miR-4514	ARID5B
hsa-miR-4519	ANXA4 ACADSB
hsa-miR-4524a-3p	ARID5B
hsa-miR-4535	GPX3
hsa-miR-4536-5p	GPX3
hsa-miR-454-3p	IL15
hsa-miR-4648	ARID5B
hsa-miR-4657	ARID5B
hsa-miR-4658	ARID5B
hsa-miR-4666a-3p	ARID5B
hsa-miR-4666a-5p	CD55
hsa-miR-4670-3p	ANXA4
hsa-miR-4671-3p	ARID5B
hsa-miR-4678	GADD45A
hsa-miR-4680-3p	ACADSB
hsa-miR-4680-5p	ARID5B
hsa-miR-4690-5p	S100P
hsa-miR-4692	ARID5B
hsa-miR-4694-3p	ARID5B
hsa-miR-4695-5p	ANXA2
hsa-miR-4698	G0S2 ARID5B GADD45A
hsa-miR-4699-3p	SLC1A1 DKK1
hsa-miR-4703-3p	GADD45A
hsa-miR-4703-5p	SLC1A1
hsa-miR-4709-3p	ARID5B
hsa-miR-4711-5p	GADD45A
hsa-miR-4715-5p	SLC1A1 ARID5B
hsa-miR-4719	ARID5B
hsa-miR-4725-5p	CRABP2
hsa-miR-4729	CD55
hsa-miR-4733-3p	ARID5B
hsa-miR-4753-3p	ARID5B SLC1A1
hsa-miR-4753-5p	ACADSB
hsa-miR-4760-3p	ARID5B
hsa-miR-4760-5p	SLC1A1
hsa-miR-4762-3p	ACADSB
hsa-miR-4763-5p	ARID5B
hsa-miR-4766-3p	CD55 SLC1A1
hsa-miR-4774-3p	ACADSB
hsa-miR-4774-5p	ARID5B
hsa-miR-4775	MAP3K5
hsa-miR-4777-5p	ACADSB
hsa-miR-4778-3p	CD55
hsa-miR-4782-5p	CD55
hsa-miR-4783-3p	OLFM1
hsa-miR-4792	ARID5B
hsa-miR-4795-3p	ARID5B
hsa-miR-4796-5p	AOX1
hsa-miR-4797-5p	ACADSB
hsa-miR-4799-5p	ACADSB
hsa-miR-493-5p	IGFBP1
hsa-miR-497-3p	CLDN4
hsa-miR-497-5p	IL15
hsa-miR-5000-3p	EFNA1
hsa-miR-5002-3p	CD55
hsa-miR-5002-5p	GADD45A
hsa-miR-5003-3p	CD55
hsa-miR-5003-5p	ARID5B
hsa-miR-5004-3p	SLC1A1
hsa-miR-5009-3p	CD55
hsa-miR-500a-5p	GADD45A
hsa-miR-500b-5p	GADD45A
hsa-miR-5011-5p	IGFBP1 SLC1A1 ACADSB ARID5B
hsa-miR-502-5p	GADD45A
hsa-miR-506-5p	ACADSB
hsa-miR-508-5p	EFNA1
hsa-miR-509-3-5p	SLC1A1
hsa-miR-509-5p	SLC1A1
hsa-miR-5094	IL15
hsa-miR-5096	GADD45A
hsa-miR-511-5p	ACADSB
hsa-miR-513a-5p	DKK1 CD55
hsa-miR-513b-5p	ID4
hsa-miR-516b-5p	SLC1A1
hsa-miR-5189-5p	EFNA1
hsa-miR-518a-5p	GADD45A
hsa-miR-518c-5p	ARID5B CD55
hsa-miR-5192	ARID5B
hsa-miR-5197-3p	CD55 IL15
hsa-miR-520d-5p	OLFM1 GADD45A
hsa-miR-522-3p	G0S2 ARID5B
hsa-miR-524-5p	OLFM1 GADD45A
hsa-miR-527	GADD45A
hsa-miR-532-3p	CFD
hsa-miR-539-5p	ARID5B
hsa-miR-544a	CD55
hsa-miR-545-3p	ACADSB
hsa-miR-548aa	ACADSB OLFM1
hsa-miR-548ac	OLFM1
hsa-miR-548ae-3p	EFNA1 GADD45A
hsa-miR-548ah-3p	EFNA1 GADD45A
hsa-miR-548aj-3p	EFNA1
hsa-miR-548aj-5p	IL15
hsa-miR-548am-3p	EFNA1 GADD45A
hsa-miR-548ap-3p	OLFM1 ACADSB
hsa-miR-548aq-3p	GADD45A EFNA1
hsa-miR-548as-3p	ACADSB
hsa-miR-548au-3p	GBP2
hsa-miR-548av-5p	ACADSB ARID5B
hsa-miR-548aw	IL15 G0S2
hsa-miR-548d-3p	OLFM1
hsa-miR-548g-5p	IL15
hsa-miR-548h-3p	OLFM1
hsa-miR-548k	ARID5B ACADSB
hsa-miR-548l	ARID5B ANXA4
hsa-miR-548m	GADD45A
hsa-miR-548n	ANXA4 ARID5B SPP1
hsa-miR-548t-3p	OLFM1 ACADSB
hsa-miR-548x-3p	EFNA1
hsa-miR-548x-5p	IL15
hsa-miR-548z	OLFM1
hsa-miR-5581-3p	IGFBP1
hsa-miR-5582-3p	GADD45A
hsa-miR-5582-5p	ARID5B
hsa-miR-5584-3p	IL15
hsa-miR-5589-5p	ARID5B
hsa-miR-5590-3p	ACADSB
hsa-miR-5681b	GADD45A
hsa-miR-5683	EFNA1
hsa-miR-5692a	CEBPD CLDN4 ACADSB SLC1A1 CD55 ARID5B
hsa-miR-5692b	ACADSB ARID5B
hsa-miR-5692c	ACADSB ARID5B
hsa-miR-570-3p	ARID5B
hsa-miR-5706	CD55
hsa-miR-576-3p	ANXA4
hsa-miR-579-3p	ARID5B
hsa-miR-580-3p	GADD45A ARID5B
hsa-miR-582-5p	ARID5B
hsa-miR-584-3p	OLFM1
hsa-miR-589-3p	GPX3
hsa-miR-600	ARID5B
hsa-miR-613	MT1H
hsa-miR-616-5p	ARID5B
hsa-miR-633	ARID5B
hsa-miR-641	CD55
hsa-miR-655-3p	ARID5B
hsa-miR-656-3p	ARID5B
hsa-miR-659-3p	GADD45A
hsa-miR-664b-3p	ARID5B
hsa-miR-670-5p	ENPEP
hsa-miR-676-5p	CD55
hsa-miR-7-1-3p	IL15 CD55
hsa-miR-7-2-3p	IL15 CD55
hsa-miR-708-3p	ARID5B
hsa-miR-759	IL15
hsa-miR-765	SLC1A1
hsa-miR-873-3p	CD55
hsa-miR-876-5p	SLC1A1
hsa-miR-889-3p	ARID5B GADD45A
hsa-miR-891b	IL15
hsa-miR-922	IL15
hsa-miR-938	EFNA1
hsa-miR-942-5p	ARID5B
hsa-miR-944	ACADSB
